# Supplementary material for: Comparative and Phylogenetic Analysis of Complete Chloroplast Genomes of Five Mangifera Species
Source: Genes (Basel). 2025 May 30;16(6):666. doi: 10.3390/genes16060666 (PMC12192436; doi:10.3390/genes16060666)
Supplement: Supplementary file 1 [file genes-16-00666-s001.zip]

Archive with 6 entries (6 files):
- Table S1.xlsx
- Table S2.xls
- Table S3.xlsx
- Table S4.xlsx
- Table S5.xlsx
- Table S6.xlsx
