# Supplementary material for: Comparative and Phylogenetic Analysis of Complete Chloroplast Genomes of Five Mangifera Species
Source: Genes (Basel). 2025 May 30;16(6):666. doi: 10.3390/genes16060666 (PMC12192436; doi:10.3390/genes16060666)
Supplement: Supplementary file 1 [file genes-16-00666-s001.zip › Table S1.xlsx]

## Sheet: Sheet1
	Mangifera_indica-OK104089	Mangifera_indica-OK104092	Mangifera_siamensis-MZ926796	Mangifera_odorata-MZ926795	Mangifera_persiciforma-OK104090	Mangifera_sylvatica-OK104091	Mangifera_longipes-MN917210
Ala	1429	1429	1426	1425	1430	1426	1427
Arg	1632	1632	1631	1634	1636	1633	1621
Asn	1268	1268	1269	1269	1270	1267	1270
Asp	1076	1076	1070	1062	1067	1070	1070
Cys	313	313	310	314	311	313	309
Gln	937	937	937	940	944	936	934
Glu	1378	1378	1378	1380	1380	1378	1379
Gly	1805	1805	1804	1801	1806	1803	1794
His	653	653	654	656	654	653	651
Ile	2255	2255	2251	2251	2251	2253	2247
Leu	2799	2799	2798	2805	2804	2798	2800
Lys	1428	1428	1429	1432	1434	1429	1423
Met	623	623	623	622	622	623	619
Phe	1553	1553	1552	1555	1555	1552	1553
Pro	1082	1082	1082	1084	1078	1082	1070
Ser	2070	2070	2069	2067	2063	2069	2060
Thr	1346	1346	1348	1346	1349	1346	1340
Trp	463	463	464	461	465	463	467
Tyr	948	948	949	954	953	949	950
Val	1444	1444	1447	1449	1452	1445	1438
end	87	87	87	87	87	87	86

## Sheet: Sheet2
	Mangifera indica-OK104089	Mangifera indica-OK104092	Mangifera siamensis-MZ926796	Mangifera odorata-MZ926795	Mangifera persiciforma-OK104090	Mangifera sylvatica-OK104091	Mangifera longipes-MN917210
Ala	0.0539205	0.0539205	0.0538296	0.0537594	0.0539134	0.0538357	0.054008
Arg	0.0615803	0.0615803	0.0615681	0.0616441	0.06168	0.0616506	0.0613504
Asn	0.0478454	0.0478454	0.0479031	0.0478741	0.0478812	0.047833	0.048066
Asp	0.0406007	0.0406007	0.0403911	0.0400649	0.0402277	0.0403957	0.0404966
Cys	0.0118104	0.0118104	0.0117021	0.0118459	0.0117252	0.0118167	0.0116948
Gln	0.0353558	0.0353558	0.0353705	0.0354623	0.0355904	0.0353368	0.0353493
Glu	0.0519961	0.0519961	0.0520177	0.0520617	0.0520284	0.0520236	0.0521914
Gly	0.0681081	0.0681081	0.0680986	0.0679443	0.0680893	0.0680686	0.067898
His	0.0246396	0.0246396	0.0246876	0.0247482	0.0246569	0.0246527	0.0246386
Ile	0.0850879	0.0850879	0.0849723	0.084921	0.0848665	0.0850574	0.0850428
Leu	0.105615	0.105615	0.105621	0.105821	0.105716	0.105633	0.105972
Lys	0.0538827	0.0538827	0.0539428	0.0540235	0.0540642	0.053949	0.0538566
Met	0.0235077	0.0235077	0.0235174	0.0234655	0.0234505	0.0235201	0.0234274
Phe	0.0585994	0.0585994	0.0585859	0.0586637	0.0586261	0.0585926	0.0587768
Pro	0.0408271	0.0408271	0.0408441	0.0408949	0.0406424	0.0408487	0.0404966
Ser	0.0781073	0.0781073	0.078102	0.0779794	0.0777786	0.0781108	0.0779653
Thr	0.0507886	0.0507886	0.0508852	0.050779	0.0508596	0.0508155	0.0507153
Trp	0.0174704	0.0174704	0.0175154	0.0173916	0.0175313	0.0174796	0.0176747
Tyr	0.0357709	0.0357709	0.0358235	0.0359905	0.0359297	0.0358275	0.0359549
Val	0.0544865	0.0544865	0.0546223	0.0546648	0.0547429	0.054553	0.0544243
