# Supplementary material for: Comparative and Phylogenetic Analysis of Complete Chloroplast Genomes of Five Mangifera Species
Source: Genes (Basel). 2025 May 30;16(6):666. doi: 10.3390/genes16060666 (PMC12192436; doi:10.3390/genes16060666)
Supplement: Supplementary file 1 [file genes-16-00666-s001.zip › Table S2.xls]

## Sheet: Mangifera_indica_TH-OK104089 
	Ala	Arg1	Arg2	Asn	Asp	Cys	Glu	Gln	Gly	His	Ile	Leu1	Leu2	Lys	Met	Phe	Pro	Ser1	Ser2	Thr	Trp	Tyr	Val
AGG			0.63
GGG									0.71
ACA																				1.2
GCA	1.06
GUA																							1.52
CAA								1.54
AUA											0.91
AAA														1.47
GAA							1.5
CUA												0.88
CCA																	1.14
UUG													1.22
UCG																			0.61
CGG		0.51
GCG	0.51
ACG																				0.47
CAG								0.46
GUG																							0.55
AUG															1
AGA			1.83
GGA									1.62
UUA													1.77
UCA																			1.17
CGA		1.38
GAG							0.5
AAG														0.53
CUG												0.46
UGG																					1
CCG																	0.59
GUU																							1.42
CAU										1.49
AUU											1.47
GCU	1.8
ACU																				1.57
CCU																	1.5
UGU						1.45
GAU					1.58
AAU				1.52
CUU												1.23
UAU																						1.6
AGU																		1.23
GGU									1.3
CGU		1.22
UCU																			1.65
UUU																1.28
GUC																							0.51
CAC										0.51
AUC											0.62
ACC																				0.76
GCC	0.63
UGC						0.55
CCC																	0.77
AAC				0.48
CUC												0.44
GAC					0.42
UAC																						0.4
GGC									0.37
AGC																		0.33
UCC																			1.02
CGC		0.44
UUC																0.72

## Sheet: Mangifera_indica_CN-OK104092
	Ala	Arg1	Arg2	Asn	Asp	Cys	Glu	Gln	Gly	His	Ile	Leu1	Leu2	Lys	Met	Phe	Pro	Ser1	Ser2	Thr	Trp	Tyr	Val	30
AGG			0.63																					29
GGG									0.71															2
ACA																				1.2
GCA	1.06
GUA																							1.52
CAA								1.54
AUA											0.91
AAA														1.47
GAA							1.5
CUA												0.88
CCA																	1.14
UUG													1.22
UCG																			0.61
CGG		0.51
GCG	0.51
ACG																				0.47
CAG								0.46
GUG																							0.55
AUG															1
AGA			1.83
GGA									1.62
UUA													1.77
UCA																			1.17
CGA		1.38
GAG							0.5
AAG														0.53
CUG												0.46
UGG																					1
CCG																	0.59
GUU																							1.42
CAU										1.49
AUU											1.47
GCU	1.8
ACU																				1.57
CCU																	1.5
UGU						1.45
GAU					1.58
AAU				1.52
CUU												1.23
UAU																						1.6
AGU																		1.23
GGU									1.3
CGU		1.22
UCU																			1.65
UUU																1.28
GUC																							0.51
CAC										0.51
AUC											0.62
ACC																				0.76
GCC	0.63
UGC						0.55
CCC																	0.77
AAC				0.48
CUC												0.44
GAC					0.42
UAC																						0.4
GGC									0.37
AGC																		0.33
UCC																			1.02
CGC		0.44
UUC																0.72

## Sheet: Mangifera_siamensis_MZ926796
	Ala	Arg1	Arg2	Asn	Asp	Cys	Glu	Gln	Gly	His	Ile	Leu1	Leu2	Lys	Met	Phe	Pro	Ser1	Ser2	Thr	Trp	Tyr	Val	30
AGG			0.63																					29
GGG									0.71
ACA																				1.2
GCA	1.06
GUA																							1.52
CAA								1.55
AUA											0.91
AAA														1.47
GAA							1.5
CUA												0.88
CCA																	1.13
UUG													1.23
UCG																			0.6
CGG		0.51
GCG	0.51
ACG																				0.47
CAG								0.45
GUG																							0.55
AUG															1
AGA			1.83
GGA									1.62
UUA													1.76
UCA																			1.17
CGA		1.37
GAG							0.5
AAG														0.53
CUG												0.46
UGG																					1
CCG																	0.59
GUU																							1.42
CAU										1.49
AUU											1.47
GCU	1.8
ACU																				1.57
CCU																	1.5
UGU						1.45
GAU					1.58
AAU				1.52
CUU												1.23
UAU																						1.6
AGU																		1.22
GGU									1.3
CGU		1.21
UCU																			1.66
UUU																1.28
GUC																							0.51
CAC										0.51
AUC											0.62
ACC																				0.76
GCC	0.63
UGC						0.55
CCC																	0.77
AAC				0.48
CUC												0.44
GAC					0.42
UAC																						0.4
GGC									0.37
AGC																		0.33
UCC																			1.01
CGC		0.45
UUC																0.72

## Sheet: Mangifera_longipes-MN917210
	Ala	Arg1	Arg2	Asn	Asp	Cys	Glu	Gln	Gly	His	Ile	Leu1	Leu2	Lys	Met	Phe	Pro	Ser1	Ser2	Thr	Trp	Tyr	Val
AGG			0.64
GGG									0.69
ACA																				1.2				30
GCA	1.06																							29
GUA																							1.51
CAA								1.54
AUA											0.92
AAA														1.47
GAA							1.5
CUA												0.88
CCA																	1.14
UUG													1.23
UCG																			0.59
CGG		0.51
GCG	0.51
ACG																				0.48
CAG								0.46
GUG																							0.56
AUG															1
AGA			1.82
GGA									1.63
UUA													1.75
UCA																			1.18
CGA		1.35
GAG							0.5
AAG														0.53
CUG												0.45
UGG																					1
CCG																	0.59
GUU																							1.43
CAU										1.48
AUU											1.46
GCU	1.79
ACU																				1.55
CCU																	1.51
UGU						1.46
GAU					1.58
AAU				1.53
CUU												1.23
UAU																						1.6
AGU																		1.23
GGU									1.31
CGU		1.23
UCU																			1.65
UUU																1.29
GUC																							0.5
CAC										0.52
AUC											0.62
ACC																				0.77
GCC	0.64
UGC						0.54
CCC																	0.76
AAC				0.47
CUC												0.45
GAC					0.42
UAC																						0.4
GGC									0.37
AGC																		0.33
UCC																			1.02
CGC		0.44
UUC																0.71

## Sheet: Mangifera_odorata-MZ926795
	Ala	Arg1	Arg2	Asn	Asp	Cys	Glu	Gln	Gly	His	Ile	Leu1	Leu2	Lys	Met	Phe	Pro	Ser1	Ser2	Thr	Trp	Tyr	Val	30
AGG			0.64																					29
GGG									0.7
ACA																				1.19
GCA	1.06
GUA																							1.5
CAA								1.54
AUA											0.91
AAA														1.47
GAA							1.5
CUA												0.88
CCA																	1.15
UUG													1.22
UCG																			0.59
CGG		0.51
GCG	0.51
ACG																				0.47
CAG								0.46
GUG																							0.56
AUG															1
AGA			1.82
GGA									1.64
UUA													1.76
UCA																			1.17
CGA		1.36
GAG							0.5
AAG														0.53
CUG												0.46
UGG																					1
CCG																	0.58
GUU																							1.43
CAU										1.48
AUU											1.46
GCU	1.79
ACU																				1.57
CCU																	1.5
UGU						1.46
GAU					1.58
AAU				1.53
CUU												1.23
UAU																						1.6
AGU																		1.21
GGU									1.3
CGU		1.21
UCU																			1.65
UUU																1.28
GUC																							0.5
CAC										0.52
AUC											0.63
ACC																				0.77
GCC	0.65
UGC						0.54
CCC																	0.77
AAC				0.47
CUC												0.44
GAC					0.42
UAC																						0.4
GGC									0.37
AGC																		0.34
UCC																			1.03
CGC		0.46
UUC																0.72

## Sheet: Mangifera_persiciforma-OK104090
	Ala	Arg1	Arg2	Asn	Asp	Cys	Glu	Gln	Gly	His	Ile	Leu1	Leu2	Lys	Met	Phe	Pro	Ser1	Ser2	Thr	Trp	Tyr	Val	30
AGG			0.64																					29
GGG									0.7
ACA																				1.19
GCA	1.06
GUA																							1.5
CAA								1.54
AUA											0.92
AAA														1.47
GAA							1.5
CUA												0.89
CCA																	1.15
UUG													1.22
UCG																			0.59
CGG		0.51
GCG	0.51
ACG																				0.48
CAG								0.46
GUG																							0.55
AUG															1
AGA			1.82
GGA									1.63
UUA													1.76
UCA																			1.18
CGA		1.36
GAG							0.5
AAG														0.53
CUG												0.45
UGG																					1
CCG																	0.58
GUU																							1.43
CAU										1.48
AUU											1.46
GCU	1.79
ACU																				1.55
CCU																	1.51
UGU						1.45
GAU					1.58
AAU				1.52
CUU												1.23
UAU																						1.6
AGU																		1.22
GGU									1.3
CGU		1.22
UCU																			1.66
UUU																1.28
GUC																							0.51
CAC										0.52
AUC											0.62
ACC																				0.77
GCC	0.64
UGC						0.55
CCC																	0.77
AAC				0.48
CUC												0.44
GAC					0.42
UAC																						0.4
GGC									0.37
AGC																		0.34
UCC																			1.02
CGC		0.44
UUC																0.72

## Sheet: Mangifera_sylvatica-OK104091
	Ala	Arg1	Arg2	Asn	Asp	Cys	Glu	Gln	Gly	His	Ile	Leu1	Leu2	Lys	Met	Phe	Pro	Ser1	Ser2	Thr	Trp	Tyr	Val	30
AGG			0.63																					29
GGG									0.71
ACA																				1.2
GCA	1.07
GUA																							1.52
CAA								1.54
AUA											0.91
AAA														1.47
GAA							1.5
CUA												0.88
CCA																	1.14
UUG													1.22
UCG																			0.61
CGG		0.5
GCG	0.51
ACG																				0.47
CAG								0.46
GUG																							0.55
AUG															1
AGA			1.83
GGA									1.62
UUA													1.76
UCA																			1.17
CGA		1.38
GAG							0.5
AAG														0.53
CUG												0.46
UGG																					1
CCG																	0.59
GUU																							1.42
CAU										1.49
AUU											1.47
GCU	1.8
ACU																				1.57
CCU																	1.5
UGU						1.45
GAU					1.58
AAU				1.52
CUU												1.24
UAU																						1.6
AGU																		1.23
GGU									1.3
CGU		1.22
UCU																			1.65
UUU																1.28
GUC																							0.51
CAC										0.51
AUC											0.62
ACC																				0.76
GCC	0.63
UGC						0.55
CCC																	0.77
AAC				0.48
CUC												0.44
GAC					0.42
UAC																						0.4
GGC									0.37
AGC																		0.32
UCC																			1.02
CGC		0.44
UUC																0.72
