# Supplementary material for: Comparative and Phylogenetic Analysis of Complete Chloroplast Genomes of Five Mangifera Species
Source: Genes (Basel). 2025 May 30;16(6):666. doi: 10.3390/genes16060666 (PMC12192436; doi:10.3390/genes16060666)
Supplement: Supplementary file 1 [file genes-16-00666-s001.zip › Table S3.xlsx]

## Sheet: Mangifera_indica-OK104089
Gene Name	Strand	Region	Nt Pos	AA Pos	Effect	Score
accD	+	LSC	719	240	TCG (S) => TTG (L)	0.8
accD	+	LSC	1328	443	CCT (P) => CTT (L)	1
atpA	-	LSC	791	264	CCC (P) => CTC (L)	1
atpF	-	LSC	32	11	TCG (S) => TTG (L)	0.86
atpF	-	LSC	92	31	CCA (P) => CTA (L)	0.86
clpP	-	LSC	559	187	CAT (H) => TAT (Y)	1
matK	-	LSC	649	217	CAT (H) => TAT (Y)	1
matK	-	LSC	1258	420	CAC (H) => TAC (Y)	1
ndhA	-	SSC	107	36	CCT (P) => CTT (L)	1
ndhA	-	SSC	341	114	TCA (S) => TTA (L)	1
ndhA	-	SSC	566	189	TCA (S) => TTA (L)	1
ndhA	-	SSC	1073	358	TCC (S) => TTC (F)	1
ndhB	+	IR	149	50	TCA (S) => TTA (L)	1
ndhB	+	IR	467	156	CCA (P) => CTA (L)	1
ndhB	+	IR	586	196	CAT (H) => TAT (Y)	1
ndhB	+	IR	611	204	TCA (S) => TTA (L)	0.8
ndhB	+	IR	737	246	CCA (P) => CTA (L)	1
ndhB	+	IR	746	249	TCT (S) => TTT (F)	1
ndhB	+	IR	830	277	TCA (S) => TTA (L)	1
ndhB	+	IR	836	279	TCA (S) => TTA (L)	1
ndhB	+	IR	1112	371	TCA (S) => TTA (L)	1
ndhB	+	IR	1255	419	CAT (H) => TAT (Y)	1
ndhB	+	IR	1481	494	CCA (P) => CTA (L)	1
ndhD	-	SSC	322	108	CGG (R) => TGG (W)	0.8
ndhD	-	SSC	392	131	TCA (S) => TTA (L)	1
ndhD	-	SSC	683	228	TCA (S) => TTA (L)	1
ndhD	-	SSC	887	296	TCA (S) => TTA (L)	1
ndhD	-	SSC	896	299	CCT (P) => CTT (L)	1
ndhD	-	SSC	1307	436	TCA (S) => TTA (L)	0.8
ndhD	-	SSC	1319	440	TCA (S) => TTA (L)	0.8
ndhD	-	SSC	1414	472	CTT (L) => TTT (F)	0.8
ndhF	-	IR/SSC	259	87	CAT (H) => TAT (Y)	1
ndhF	-	IR/SSC	290	97	TCA (S) => TTA (L)	1
ndhF	-	IR/SSC	497	166	TCC (S) => TTC (F)	1
ndhF	-	IR/SSC	586	196	CTT (L) => TTT (F)	0.8
ndhF	-	IR/SSC	1934	645	GCT (A) => GTT (V)	0.8
ndhF	-	IR/SSC	2090	697	GCA (A) => GTA (V)	0.8
ndhG	-	SSC	166	56	CAT (H) => TAT (Y)	0.8
ndhG	-	SSC	320	107	ACA (T) => ATA (I)	0.8
psbF	-	LSC	77	26	TCT (S) => TTT (F)	1
rpl20	-	LSC	131	44	GCT (A) => GTT (V)	0.86
rpl20	-	LSC	308	103	TCA (S) => TTA (L)	0.86
rpoA	-	LSC	527	176	GCA (A) => GTA (V)	1
rpoA	-	LSC	833	278	TCA (S) => TTA (L)	1
rpoB	-	LSC	211	71	CAT (H) => TAT (Y)	1
rpoB	-	LSC	338	113	TCT (S) => TTT (F)	1
rpoB	-	LSC	551	184	TCA (S) => TTA (L)	1
rpoB	-	LSC	566	189	TCG (S) => TTG (L)	1
rpoB	-	LSC	2426	809	TCA (S) => TTA (L)	0.86
rpoC1	-	LSC	41	14	TCA (S) => TTA (L)	1
rpoC2	-	LSC	1148	383	TCG (S) => TTG (L)	0.86
rpoC2	-	LSC	1660	554	CAT (H) => TAT (Y)	0.86
rpoC2	-	LSC	2009	670	ACT (T) => ATT (I)	1
rpoC2	-	LSC	2293	765	CGG (R) => TGG (W)	1
rpoC2	-	LSC	3724	1242	CCT (P) => TCT (S)	0.86
rpoC2	-	LSC	4150	1384	CTT (L) => TTT (F)	0.8
rps2	-	LSC	248	83	TCA (S) => TTA (L)	1
rps14	+	LSC	80	27	TCA (S) => TTA (L)	1
rps14	+	LSC	149	50	CCA (P) => CTA (L)	1
rps16	-	LSC	212	71	TCA (S) => TTA (L)	0.83

## Sheet: Mangifera_indica-OK104092
Gene Name	Strand	Region	Nt Pos	AA Pos	Effect	Score
accD	+	LSC	719	240	TCG (S) => TTG (L)	0.8
accD	+	LSC	1328	443	CCT (P) => CTT (L)	1
atpA	-	LSC	791	264	CCC (P) => CTC (L)	1
atpF	-	LSC	32	11	TCG (S) => TTG (L)	0.86
atpF	-	LSC	92	31	CCA (P) => CTA (L)	0.86
clpP	-	LSC	559	187	CAT (H) => TAT (Y)	1
matK	-	LSC	649	217	CAT (H) => TAT (Y)	1
matK	-	LSC	1258	420	CAC (H) => TAC (Y)	1
ndhA	-	SSC	107	36	CCT (P) => CTT (L)	1
ndhA	-	SSC	341	114	TCA (S) => TTA (L)	1
ndhA	-	SSC	566	189	TCA (S) => TTA (L)	1
ndhA	-	SSC	1073	358	TCC (S) => TTC (F)	1
ndhB	+	IR	149	50	TCA (S) => TTA (L)	1
ndhB	+	IR	467	156	CCA (P) => CTA (L)	1
ndhB	+	IR	586	196	CAT (H) => TAT (Y)	1
ndhB	+	IR	611	204	TCA (S) => TTA (L)	0.8
ndhB	+	IR	737	246	CCA (P) => CTA (L)	1
ndhB	+	IR	746	249	TCT (S) => TTT (F)	1
ndhB	+	IR	830	277	TCA (S) => TTA (L)	1
ndhB	+	IR	836	279	TCA (S) => TTA (L)	1
ndhB	+	IR	1112	371	TCA (S) => TTA (L)	1
ndhB	+	IR	1255	419	CAT (H) => TAT (Y)	1
ndhB	+	IR	1481	494	CCA (P) => CTA (L)	1
ndhD	-	SSC	322	108	CGG (R) => TGG (W)	0.8
ndhD	-	SSC	392	131	TCA (S) => TTA (L)	1
ndhD	-	SSC	683	228	TCA (S) => TTA (L)	1
ndhD	-	SSC	887	296	TCA (S) => TTA (L)	1
ndhD	-	SSC	896	299	CCT (P) => CTT (L)	1
ndhD	-	SSC	1307	436	TCA (S) => TTA (L)	0.8
ndhD	-	SSC	1319	440	TCA (S) => TTA (L)	0.8
ndhD	-	SSC	1414	472	CTT (L) => TTT (F)	0.8
ndhF	-	IR/SSC	259	87	CAT (H) => TAT (Y)	1
ndhF	-	IR/SSC	290	97	TCA (S) => TTA (L)	1
ndhF	-	IR/SSC	497	166	TCC (S) => TTC (F)	1
ndhF	-	IR/SSC	586	196	CTT (L) => TTT (F)	0.8
ndhF	-	IR/SSC	1934	645	GCT (A) => GTT (V)	0.8
ndhF	-	IR/SSC	2090	697	GCA (A) => GTA (V)	0.8
ndhG	-	SSC	166	56	CAT (H) => TAT (Y)	0.8
ndhG	-	SSC	320	107	ACA (T) => ATA (I)	0.8
psbF	-	LSC	77	26	TCT (S) => TTT (F)	1
rpl20	-	LSC	131	44	GCT (A) => GTT (V)	0.86
rpl20	-	LSC	308	103	TCA (S) => TTA (L)	0.86
rpoA	-	LSC	527	176	GCA (A) => GTA (V)	1
rpoA	-	LSC	833	278	TCA (S) => TTA (L)	1
rpoB	-	LSC	211	71	CAT (H) => TAT (Y)	1
rpoB	-	LSC	338	113	TCT (S) => TTT (F)	1
rpoB	-	LSC	551	184	TCA (S) => TTA (L)	1
rpoB	-	LSC	566	189	TCG (S) => TTG (L)	1
rpoB	-	LSC	2426	809	TCA (S) => TTA (L)	0.86
rpoC1	-	LSC	41	14	TCA (S) => TTA (L)	1
rpoC2	-	LSC	1148	383	TCG (S) => TTG (L)	0.86
rpoC2	-	LSC	1660	554	CAT (H) => TAT (Y)	0.86
rpoC2	-	LSC	2009	670	ACT (T) => ATT (I)	1
rpoC2	-	LSC	2293	765	CGG (R) => TGG (W)	1
rpoC2	-	LSC	3724	1242	CCT (P) => TCT (S)	0.86
rpoC2	-	LSC	4150	1384	CTT (L) => TTT (F)	0.8
rps2	-	LSC	248	83	TCA (S) => TTA (L)	1
rps14	+	LSC	80	27	TCA (S) => TTA (L)	1
rps14	+	LSC	149	50	CCA (P) => CTA (L)	1
rps16	-	LSC	212	71	TCA (S) => TTA (L)	0.83

## Sheet: Mangifera_siamensis-MZ926796
Gene Name	Strand	Region	Nt Pos	AA Pos	Effect	Score
accD	+	LSC	719	240	TCG (S) => TTG (L)	0.8
accD	+	LSC	1328	443	CCT (P) => CTT (L)	1
atpA	-	LSC	791	264	CCC (P) => CTC (L)	1
atpF	-	LSC	32	11	TCG (S) => TTG (L)	0.86
atpF	-	LSC	92	31	CCA (P) => CTA (L)	0.86
clpP	-	LSC	559	187	CAT (H) => TAT (Y)	1
matK	-	LSC	649	217	CAT (H) => TAT (Y)	1
matK	-	LSC	1258	420	CAC (H) => TAC (Y)	1
ndhA	-	SSC	107	36	CCT (P) => CTT (L)	1
ndhA	-	SSC	341	114	TCA (S) => TTA (L)	1
ndhA	-	SSC	566	189	TCA (S) => TTA (L)	1
ndhA	-	SSC	1073	358	TCC (S) => TTC (F)	1
ndhB	+/-	IR	149	50	TCA (S) => TTA (L)	1
ndhB	+/-	IR	467	156	CCA (P) => CTA (L)	1
ndhB	+/-	IR	586	196	CAT (H) => TAT (Y)	1
ndhB	+/-	IR	611	204	TCA (S) => TTA (L)	0.8
ndhB	+/-	IR	737	246	CCA (P) => CTA (L)	1
ndhB	+/-	IR	746	249	TCT (S) => TTT (F)	1
ndhB	+/-	IR	830	277	TCA (S) => TTA (L)	1
ndhB	+/-	IR	836	279	TCA (S) => TTA (L)	1
ndhB	+/-	IR	1112	371	TCA (S) => TTA (L)	1
ndhB	+/-	IR	1255	419	CAT (H) => TAT (Y)	1
ndhB	+/-	IR	1481	494	CCA (P) => CTA (L)	1
ndhD	-	SSC	322	108	CGG (R) => TGG (W)	0.8
ndhD	-	SSC	392	131	TCA (S) => TTA (L)	1
ndhD	-	SSC	683	228	TCA (S) => TTA (L)	1
ndhD	-	SSC	887	296	TCA (S) => TTA (L)	1
ndhD	-	SSC	896	299	CCT (P) => CTT (L)	1
ndhD	-	SSC	1307	436	TCA (S) => TTA (L)	0.8
ndhD	-	SSC	1319	440	TCA (S) => TTA (L)	0.8
ndhD	-	SSC	1414	472	CTT (L) => TTT (F)	0.8
ndhF	-	IR/SSC	259	87	CAT (H) => TAT (Y)	1
ndhF	-	IR/SSC	290	97	TCA (S) => TTA (L)	1
ndhF	-	IR/SSC	497	166	TCC (S) => TTC (F)	1
ndhF	-	IR/SSC	586	196	CTT (L) => TTT (F)	0.8
ndhF	-	IR/SSC	1934	645	GCT (A) => GTT (V)	0.8
ndhF	-	IR/SSC	2090	697	GCA (A) => GTA (V)	0.8
ndhG	-	SSC	166	56	CAT (H) => TAT (Y)	0.8
ndhG	-	SSC	320	107	ACA (T) => ATA (I)	0.8
psbF	-	LSC	77	26	TCT (S) => TTT (F)	1
rpl20	-	LSC	131	44	GCT (A) => GTT (V)	0.86
rpl20	-	LSC	308	103	TCA (S) => TTA (L)	0.86
rpoA	-	LSC	527	176	GCA (A) => GTA (V)	1
rpoA	-	LSC	833	278	TCA (S) => TTA (L)	1
rpoB	-	LSC	211	71	CAT (H) => TAT (Y)	1
rpoB	-	LSC	338	113	TCT (S) => TTT (F)	1
rpoB	-	LSC	551	184	TCA (S) => TTA (L)	1
rpoB	-	LSC	566	189	TCG (S) => TTG (L)	1
rpoB	-	LSC	2426	809	TCA (S) => TTA (L)	0.86
rpoC1	-	LSC	41	14	TCA (S) => TTA (L)	1
rpoC2	-	LSC	1148	383	TCG (S) => TTG (L)	0.86
rpoC2	-	LSC	1660	554	CAT (H) => TAT (Y)	0.86
rpoC2	-	LSC	2009	670	ACT (T) => ATT (I)	1
rpoC2	-	LSC	2293	765	CGG (R) => TGG (W)	1
rpoC2	-	LSC	3724	1242	CCT (P) => TCT (S)	0.86
rpoC2	-	LSC	4150	1384	CTT (L) => TTT (F)	0.8
rps2	-	LSC	248	83	TCA (S) => TTA (L)	1
rps14	+	LSC	80	27	TCA (S) => TTA (L)	1
rps14	+	LSC	149	50	CCA (P) => CTA (L)	1
rps16	-	LSC	212	71	TCA (S) => TTA (L)	0.83

## Sheet: Mangifera_odorata-MZ926795
Gene Name	Strand	Region	Nt Pos	AA Pos	Effect	Score
accD	+	LSC	719	240	TCG (S) => TTG (L)	0.8
accD	+	LSC	1328	443	CCT (P) => CTT (L)	1
atpA	-	LSC	791	264	CCC (P) => CTC (L)	1
atpF	-	LSC	32	11	TCG (S) => TTG (L)	0.86
atpF	-	LSC	92	31	CCA (P) => CTA (L)	0.86
clpP	-	LSC	562	188	CAT (H) => TAT (Y)	1
matK	-	LSC	457	153	CAC (H) => TAC (Y)	1
matK	-	LSC	649	217	CAT (H) => TAT (Y)	1
matK	-	LSC	1258	420	CAC (H) => TAC (Y)	1
ndhA	-	SSC	107	36	CCT (P) => CTT (L)	1
ndhA	-	SSC	341	114	TCA (S) => TTA (L)	1
ndhA	-	SSC	566	189	TCA (S) => TTA (L)	1
ndhA	-	SSC	1073	358	TCC (S) => TTC (F)	1
ndhB	+/-	IR	149	50	TCA (S) => TTA (L)	1
ndhB	+/-	IR	467	156	CCA (P) => CTA (L)	1
ndhB	+/-	IR	586	196	CAT (H) => TAT (Y)	1
ndhB	+/-	IR	611	204	TCA (S) => TTA (L)	0.8
ndhB	+/-	IR	737	246	CCA (P) => CTA (L)	1
ndhB	+/-	IR	746	249	TCT (S) => TTT (F)	1
ndhB	+/-	IR	830	277	TCA (S) => TTA (L)	1
ndhB	+/-	IR	836	279	TCA (S) => TTA (L)	1
ndhB	+/-	IR	1112	371	TCA (S) => TTA (L)	1
ndhB	+/-	IR	1255	419	CAT (H) => TAT (Y)	1
ndhB	+/-	IR	1481	494	CCA (P) => CTA (L)	1
ndhD	-	SSC	340	114	CGG (R) => TGG (W)	0.8
ndhD	-	SSC	410	137	TCA (S) => TTA (L)	1
ndhD	-	SSC	701	234	TCA (S) => TTA (L)	1
ndhD	-	SSC	905	302	TCA (S) => TTA (L)	1
ndhD	-	SSC	914	305	CCT (P) => CTT (L)	1
ndhD	-	SSC	1325	442	TCA (S) => TTA (L)	0.8
ndhD	-	SSC	1337	446	TCA (S) => TTA (L)	0.8
ndhD	-	SSC	1432	478	CTT (L) => TTT (F)	0.8
ndhF	-	IR/SSC	259	87	CAT (H) => TAT (Y)	1
ndhF	-	IR/SSC	290	97	CCA (P) => CTA (L)	1
ndhF	-	IR/SSC	497	166	TCC (S) => TTC (F)	1
ndhF	-	IR/SSC	586	196	CTT (L) => TTT (F)	0.8
ndhF	-	IR/SSC	1934	645	GCT (A) => GTT (V)	0.8
ndhF	-	IR/SSC	2090	697	GCA (A) => GTA (V)	0.8
ndhG	-	SSC	166	56	CAT (H) => TAT (Y)	0.8
ndhG	-	SSC	320	107	ACA (T) => ATA (I)	0.8
psbF	-	LSC	77	26	TCT (S) => TTT (F)	1
rpl20	-	LSC	188	63	GCT (A) => GTT (V)	0.86
rpl20	-	LSC	365	122	TCA (S) => TTA (L)	0.86
rpoA	-	LSC	527	176	GCA (A) => GTA (V)	1
rpoA	-	LSC	833	278	TCA (S) => TTA (L)	1
rpoB	-	LSC	211	71	CAT (H) => TAT (Y)	1
rpoB	-	LSC	338	113	TCT (S) => TTT (F)	1
rpoB	-	LSC	551	184	TCA (S) => TTA (L)	1
rpoB	-	LSC	566	189	TCG (S) => TTG (L)	1
rpoB	-	LSC	2426	809	TCA (S) => TTA (L)	0.86
rpoC1	-	LSC	41	14	TCA (S) => TTA (L)	1
rpoC2	-	LSC	1660	554	CAT (H) => TAT (Y)	0.86
rpoC2	-	LSC	2009	670	ACT (T) => ATT (I)	1
rpoC2	-	LSC	2293	765	CGG (R) => TGG (W)	1
rpoC2	-	LSC	2381	794	CCC (P) => CTC (L)	0.86
rpoC2	-	LSC	4150	1384	CTT (L) => TTT (F)	0.8
rps2	-	LSC	248	83	TCA (S) => TTA (L)	1
rps14	+	LSC	80	27	TCA (S) => TTA (L)	1
rps14	+	LSC	149	50	CCA (P) => CTA (L)	1
rps16	-	LSC	206	69	TCA (S) => TTA (L)	0.83

## Sheet: Mangifera_persiciforma-OK104090
Gene Name	Strand	Region	Nt Pos	AA Pos	Effect	Score
accD	+	LSC	719	240	TCG (S) => TTG (L)	0.8
accD	+	LSC	1328	443	CCT (P) => CTT (L)	1
atpA	-	LSC	791	264	CCC (P) => CTC (L)	1
atpF	-	LSC	32	11	TCG (S) => TTG (L)	0.86
atpF	-	LSC	92	31	CCA (P) => CTA (L)	0.86
ccsA	+	SSC	514	172	CTT (L) => TTT (F)	0.86
clpP	-	LSC	556	186	CAT (H) => TAT (Y)	1
matK	-	LSC	457	153	CAC (H) => TAC (Y)	1
matK	-	LSC	649	217	CAT (H) => TAT (Y)	1
matK	-	LSC	1258	420	CAC (H) => TAC (Y)	1
ndhA	-	SSC	107	36	CCT (P) => CTT (L)	1
ndhA	-	SSC	341	114	TCA (S) => TTA (L)	1
ndhA	-	SSC	566	189	TCA (S) => TTA (L)	1
ndhA	-	SSC	1073	358	TCC (S) => TTC (F)	1
ndhB	+/-	IR	149	50	TCA (S) => TTA (L)	1
ndhB	+/-	IR	467	156	CCA (P) => CTA (L)	1
ndhB	+/-	IR	586	196	CAT (H) => TAT (Y)	1
ndhB	+/-	IR	611	204	TCA (S) => TTA (L)	0.8
ndhB	+/-	IR	737	246	CCA (P) => CTA (L)	1
ndhB	+/-	IR	746	249	TCT (S) => TTT (F)	1
ndhB	+/-	IR	830	277	TCA (S) => TTA (L)	1
ndhB	+/-	IR	836	279	TCA (S) => TTA (L)	1
ndhB	+/-	IR	1112	371	TCA (S) => TTA (L)	1
ndhB	+/-	IR	1255	419	CAT (H) => TAT (Y)	1
ndhB	+/-	IR	1481	494	CCA (P) => CTA (L)	1
ndhD	-	SSC	340	114	CGG (R) => TGG (W)	0.8
ndhD	-	SSC	410	137	TCA (S) => TTA (L)	1
ndhD	-	SSC	701	234	TCA (S) => TTA (L)	1
ndhD	-	SSC	905	302	TCA (S) => TTA (L)	1
ndhD	-	SSC	914	305	CCT (P) => CTT (L)	1
ndhD	-	SSC	1325	442	TCA (S) => TTA (L)	0.8
ndhD	-	SSC	1337	446	TCA (S) => TTA (L)	0.8
ndhD	-	SSC	1432	478	CTT (L) => TTT (F)	0.8
ndhF	-	IR/SSC	259	87	CAT (H) => TAT (Y)	1
ndhF	-	IR/SSC	290	97	TCA (S) => TTA (L)	1
ndhF	-	IR/SSC	497	166	TCC (S) => TTC (F)	1
ndhF	-	IR/SSC	586	196	CTT (L) => TTT (F)	0.8
ndhF	-	IR/SSC	1934	645	GCT (A) => GTT (V)	0.8
ndhF	-	IR/SSC	2090	697	GCA (A) => GTA (V)	0.8
ndhG	-	SSC	166	56	CAT (H) => TAT (Y)	0.8
ndhG	-	SSC	320	107	ACA (T) => ATA (I)	0.8
psbF	-	LSC	77	26	TCT (S) => TTT (F)	1
rpl20	-	LSC	188	63	GCT (A) => GTT (V)	0.86
rpl20	-	LSC	365	122	TCA (S) => TTA (L)	0.86
rpoA	-	LSC	527	176	GCA (A) => GTA (V)	1
rpoA	-	LSC	833	278	TCA (S) => TTA (L)	1
rpoB	-	LSC	211	71	CAT (H) => TAT (Y)	1
rpoB	-	LSC	338	113	TCT (S) => TTT (F)	1
rpoB	-	LSC	551	184	TCA (S) => TTA (L)	1
rpoB	-	LSC	566	189	TCG (S) => TTG (L)	1
rpoB	-	LSC	610	204	CTC (L) => TTC (F)	1
rpoB	-	LSC	2426	809	TCA (S) => TTA (L)	0.86
rpoC1	-	LSC	41	14	TCA (S) => TTA (L)	1
rpoC2	-	LSC	1660	554	CAT (H) => TAT (Y)	0.86
rpoC2	-	LSC	2009	670	ACT (T) => ATT (I)	1
rpoC2	-	LSC	2293	765	CGG (R) => TGG (W)	1
rpoC2	-	LSC	4150	1384	CTT (L) => TTT (F)	0.8
rps2	-	LSC	248	83	TCA (S) => TTA (L)	1
rps14	+	LSC	80	27	TCA (S) => TTA (L)	1
rps14	+	LSC	149	50	CCA (P) => CTA (L)	1
rps16	-	LSC	212	71	TCA (S) => TTA (L)	0.83

## Sheet: Mangifera_sylvatica-OK104091
Gene Name	Strand	Region	Nt Pos	AA Pos	Effect	Score
accD	+	LSC	719	240	TCG (S) => TTG (L)	0.8
accD	+	LSC	1328	443	CCT (P) => CTT (L)	1
atpA	-	LSC	791	264	CCC (P) => CTC (L)	1
atpF	-	LSC	32	11	TCG (S) => TTG (L)	0.86
atpF	-	LSC	92	31	CCA (P) => CTA (L)	0.86
clpP	-	LSC	559	187	CAT (H) => TAT (Y)	1
matK	-	LSC	649	217	CAT (H) => TAT (Y)	1
matK	-	LSC	1258	420	CAC (H) => TAC (Y)	1
ndhA	-	SSC	107	36	CCT (P) => CTT (L)	1
ndhA	-	SSC	341	114	TCA (S) => TTA (L)	1
ndhA	-	SSC	566	189	TCA (S) => TTA (L)	1
ndhA	-	SSC	1073	358	TCC (S) => TTC (F)	1
ndhB	+	IR	149	50	TCA (S) => TTA (L)	1
ndhB	+	IR	467	156	CCA (P) => CTA (L)	1
ndhB	+	IR	586	196	CAT (H) => TAT (Y)	1
ndhB	+	IR	611	204	TCA (S) => TTA (L)	0.8
ndhB	+	IR	737	246	CCA (P) => CTA (L)	1
ndhB	+	IR	746	249	TCT (S) => TTT (F)	1
ndhB	+	IR	830	277	TCA (S) => TTA (L)	1
ndhB	+	IR	836	279	TCA (S) => TTA (L)	1
ndhB	+	IR	1112	371	TCA (S) => TTA (L)	1
ndhB	+	IR	1255	419	CAT (H) => TAT (Y)	1
ndhB	+	IR	1481	494	CCA (P) => CTA (L)	1
ndhD	-	SSC	322	108	CGG (R) => TGG (W)	0.8
ndhD	-	SSC	392	131	TCA (S) => TTA (L)	1
ndhD	-	SSC	683	228	TCA (S) => TTA (L)	1
ndhD	-	SSC	887	296	TCA (S) => TTA (L)	1
ndhD	-	SSC	896	299	CCT (P) => CTT (L)	1
ndhD	-	SSC	1307	436	TCA (S) => TTA (L)	0.8
ndhD	-	SSC	1319	440	TCA (S) => TTA (L)	0.8
ndhD	-	SSC	1414	472	CTT (L) => TTT (F)	0.8
ndhF	-	IR/SSC	259	87	CAT (H) => TAT (Y)	1
ndhF	-	IR/SSC	290	97	TCA (S) => TTA (L)	1
ndhF	-	IR/SSC	497	166	TCC (S) => TTC (F)	1
ndhF	-	IR/SSC	586	196	CTT (L) => TTT (F)	0.8
ndhF	-	IR/SSC	1934	645	GCT (A) => GTT (V)	0.8
ndhF	-	IR/SSC	2090	697	GCA (A) => GTA (V)	0.8
ndhG	-	SSC	166	56	CAT (H) => TAT (Y)	0.8
ndhG	-	SSC	320	107	ACA (T) => ATA (I)	0.8
psbF	-	LSC	77	26	TCT (S) => TTT (F)	1
rpl20	-	LSC	131	44	GCT (A) => GTT (V)	0.86
rpl20	-	LSC	308	103	TCA (S) => TTA (L)	0.86
rpoA	-	LSC	527	176	GCA (A) => GTA (V)	1
rpoA	-	LSC	833	278	TCA (S) => TTA (L)	1
rpoB	-	LSC	211	71	CAT (H) => TAT (Y)	1
rpoB	-	LSC	338	113	TCT (S) => TTT (F)	1
rpoB	-	LSC	551	184	TCA (S) => TTA (L)	1
rpoB	-	LSC	566	189	TCG (S) => TTG (L)	1
rpoB	-	LSC	2426	809	TCA (S) => TTA (L)	0.86
rpoC1	-	LSC	41	14	TCA (S) => TTA (L)	1
rpoC2	-	LSC	1148	383	TCG (S) => TTG (L)	0.86
rpoC2	-	LSC	1660	554	CAT (H) => TAT (Y)	0.86
rpoC2	-	LSC	2009	670	ACT (T) => ATT (I)	1
rpoC2	-	LSC	2293	765	CGG (R) => TGG (W)	1
rpoC2	-	LSC	3724	1242	CCT (P) => TCT (S)	0.86
rpoC2	-	LSC	4150	1384	CTT (L) => TTT (F)	0.8
rps2	-	LSC	248	83	TCA (S) => TTA (L)	1
rps14	+	LSC	80	27	TCA (S) => TTA (L)	1
rps14	+	LSC	149	50	CCA (P) => CTA (L)	1
rps16	-	LSC	212	71	TCA (S) => TTA (L)	0.83

## Sheet: Mangifera_longipes-MN917210
Gene Name	Strand	Region	Nt Pos	AA Pos	Effect	Score
accD	+	LSC	719	240	TCG (S) => TTG (L)	0.8
accD	+	LSC	1328	443	CCT (P) => CTT (L)	1
atpA	-	LSC	791	264	CCC (P) => CTC (L)	1
atpF	-	LSC	32	11	TCG (S) => TTG (L)	0.86
atpF	-	LSC	92	31	CCA (P) => CTA (L)	0.86
ccsA	+	SSC	514	172	CTT (L) => TTT (F)	0.86
clpP	-	LSC	556	186	CAT (H) => TAT (Y)	1
matK	-	LSC	457	153	CAC (H) => TAC (Y)	1
matK	-	LSC	649	217	CAT (H) => TAT (Y)	1
matK	-	LSC	1258	420	CAC (H) => TAC (Y)	1
ndhA	-	SSC	107	36	CCT (P) => CTT (L)	1
ndhA	-	SSC	341	114	TCA (S) => TTA (L)	1
ndhA	-	SSC	566	189	TCA (S) => TTA (L)	1
ndhA	-	SSC	1073	358	TCC (S) => TTC (F)	1
ndhB	+/-	IR	149	50	TCA (S) => TTA (L)	1
ndhB	+/-	IR	467	156	CCA (P) => CTA (L)	1
ndhB	+/-	IR	586	196	CAT (H) => TAT (Y)	1
ndhB	+/-	IR	611	204	TCA (S) => TTA (L)	0.8
ndhB	+/-	IR	737	246	CCA (P) => CTA (L)	1
ndhB	+/-	IR	746	249	TCT (S) => TTT (F)	1
ndhB	+/-	IR	830	277	TCA (S) => TTA (L)	1
ndhB	+/-	IR	836	279	TCA (S) => TTA (L)	1
ndhB	+/-	IR	1112	371	TCA (S) => TTA (L)	1
ndhB	+/-	IR	1255	419	CAT (H) => TAT (Y)	1
ndhB	+/-	IR	1481	494	CCA (P) => CTA (L)	1
ndhD	-	SSC	340	114	CGG (R) => TGG (W)	0.8
ndhD	-	SSC	410	137	TCA (S) => TTA (L)	1
ndhD	-	SSC	701	234	TCA (S) => TTA (L)	1
ndhD	-	SSC	905	302	TCA (S) => TTA (L)	1
ndhD	-	SSC	914	305	CCT (P) => CTT (L)	1
ndhD	-	SSC	1325	442	TCA (S) => TTA (L)	0.8
ndhD	-	SSC	1337	446	TCA (S) => TTA (L)	0.8
ndhD	-	SSC	1432	478	CTT (L) => TTT (F)	0.8
ndhF	-	IR/SSC	259	87	CAT (H) => TAT (Y)	1
ndhF	-	IR/SSC	290	97	TCA (S) => TTA (L)	1
ndhF	-	IR/SSC	497	166	TCC (S) => TTC (F)	1
ndhF	-	IR/SSC	586	196	CTT (L) => TTT (F)	0.8
ndhF	-	IR/SSC	1934	645	GCT (A) => GTT (V)	0.8
ndhF	-	IR/SSC	2090	697	GCA (A) => GTA (V)	0.8
ndhG	-	SSC	166	56	CAT (H) => TAT (Y)	0.8
ndhG	-	SSC	320	107	ACA (T) => ATA (I)	0.8
psbF	-	LSC	77	26	TCT (S) => TTT (F)	1
rpl20	-	LSC	131	44	GCT (A) => GTT (V)	0.86
rpl20	-	LSC	308	103	TCA (S) => TTA (L)	0.86
rpoA	-	LSC	527	176	GCA (A) => GTA (V)	1
rpoA	-	LSC	833	278	TCA (S) => TTA (L)	1
rpoB	-	LSC	211	71	CAT (H) => TAT (Y)	1
rpoB	-	LSC	338	113	TCT (S) => TTT (F)	1
rpoB	-	LSC	551	184	TCA (S) => TTA (L)	1
rpoB	-	LSC	566	189	TCG (S) => TTG (L)	1
rpoB	-	LSC	610	204	CTC (L) => TTC (F)	1
rpoB	-	LSC	2426	809	TCA (S) => TTA (L)	0.86
rpoC1	-	LSC	41	14	TCA (S) => TTA (L)	1
rpoC2	-	LSC	1672	558	CAT (H) => TAT (Y)	0.86
rpoC2	-	LSC	2021	674	ACT (T) => ATT (I)	1
rpoC2	-	LSC	2305	769	CGG (R) => TGG (W)	1
rpoC2	-	LSC	4162	1388	CTT (L) => TTT (F)	0.8
rps2	-	LSC	248	83	TCA (S) => TTA (L)	1
rps14	+	LSC	80	27	TCA (S) => TTA (L)	1
rps14	+	LSC	149	50	CCA (P) => CTA (L)	1
rps16	-	LSC	212	71	TCA (S) => TTA (L)	0.83

## Sheet: summary
	Mangifera indica TH	Mangifera indica CN	Mangifera siamensis	Mangifera odorata	Mangifera persiciforma	Mangifera sylvatica	Mangifera longipes
accD	2	2	2	2	2	2	2
atpA	1	1	1	1	1	1	1
atpF	2	2	2	2	2	2	2
clpP	1	1	1	1	1	1	1
matK	2	2	2	2	3	2	3
ndhA	4	4	4	4	4	4	4
ndhB	11	11	11	11	11	11	11
ndhD	8	8	8	8	8	8	8
ndhF	6	6	6	6	6	6	6
psbF	1	1	1	1	1	1	1
rpl20	2	2	2	2	2	2	2
rpoA	2	2	2	2	2	2	2
rpoB	5	5	5	5	6	5	6
rpoC1	1	1	1	1	1	1	1
rpoC2	6	6	6	6	4	6	4
rps2	1	1	1	1	1	1	1
rps14	2	2	2	2	2	2	2
rps16	1	1	1	1	1	1	1
ndhG	2	2	2	2	2	2	2
ccsA	0	0	0	0	1	0	1
	60	60	60	60	61	60	61	422
