# Supplementary material for: Comparative and Phylogenetic Analysis of Complete Chloroplast Genomes of Five Mangifera Species
Source: Genes (Basel). 2025 May 30;16(6):666. doi: 10.3390/genes16060666 (PMC12192436; doi:10.3390/genes16060666)
Supplement: Supplementary file 1 [file genes-16-00666-s001.zip › Table S4.xlsx]

## Sheet: Mangifera_indica-OK104089
ID	Repeat Motif	Length (bp)	Start	End	Region	Gene
1	(TTAG)4	16	16	31	LSC
2	(TGAA)3	12	1645	1656	LSC
3	(A)10	10	3688	3697	LSC	trnK-UUU(intron)
4	(T)10	10	4059	4068	LSC	trnK-UUU(intron)
5	(A)13	13	4843	4855	LSC
6	(T)10	10	8738	8747	LSC
7	(A)10	10	9325	9334	LSC
8	(A)10	10	9544	9553	LSC
9	(T)12	12	12814	12825	LSC
10	(A)10	10	14194	14203	LSC
11	(TATT)3	12	14264	14275	LSC
12	(T)13	13	14315	14327	LSC
13	(A)10	10	15710	15719	LSC
14	(T)10	10	16605	16614	LSC
15	(T)10	10	19561	19570	LSC	rpoC2
16	(T)11	11	19668	19678	LSC	rpoC2
17	(AT)5	10	21041	21050	LSC	rpoC2
18	(A)10	10	29151	29160	LSC
19	(A)12	12	30334	30345	LSC
20	(AAT)4	12	30465	30476	LSC
21	(T)11	11	30976	30986	LSC
22	(A)10	10	31718	31727	LSC
23	(T)16	16	33099	33114	LSC
24	(T)13	13	35567	35579	LSC
25	(G)14	14	35794	35807	LSC
26	(A)10	10	44983	44992	LSC
27	(AGAT)3	12	45196	45207	LSC
28	(AT)9	18	49713	49730	LSC
29	(A)14	14	50067	50080	LSC
30	(ATAC)3	12	51427	51438	LSC
31	(T)10	10	51472	51481	LSC
32	(T)16	16	51670	51685	LSC
33	(TATTTA)3	18	51696	51713	LSC
34	(ATA)4	12	51731	51742	LSC
35	(T)10	10	57094	57103	LSC	atpB
36	(A)10	10	57660	57669	LSC
37	(A)12	12	57775	57786	LSC
38	(TA)5	10	61659	61668	LSC
39	(T)10	10	62244	62253	LSC
40	(TAA)4	12	67200	67211	LSC
41	(TA)5	10	67503	67512	LSC
42	(A)10	10	67728	67737	LSC
43	(A)11	11	67740	67750	LSC					mono	48
44	(T)16	16	68888	68903	LSC					di	7
45	(T)13	13	69199	69211	LSC					tri	8
46	(T)10	10	69654	69663	LSC					tetra	8
47	(AT)6	12	70322	70333	LSC					penta	1
48	(A)11	11	73160	73170	LSC	clpP(intron)					1
49	(T)10	10	77237	77246	LSC
50	(ATA)4	12	79687	79698	LSC	petD(intron)					73
51	(TATTT)3	15	80347	80361	LSC
52	(AAG)4	12	96200	96211	IRB
53	(TA)5	10	96907	96916	IRB
54	(C)11	11	100564	100574	IRB	rps12(intron)
55	(T)11	11	101638	101648	IRB
56	(T)10	10	111109	111118	IRB
57	(A)12	12	112908	112919	IRB	ycf1
58	(TTAA)3	12	115297	115308	SSC
59	(A)10	10	116691	116700	SSC
60	(A)13	13	120149	120161	SSC
61	(TTTC)3	12	122681	122692	SSC
62	(AAT)4	12	126570	126581	SSC
63	(CATT)3	12	128672	128683	SSC	ycf1
64	(TTA)4	12	128903	128914	SSC	ycf1
65	(T)10	10	129645	129654	SSC	ycf1
66	(A)10	10	131259	131268	SSC	ycf1
67	(T)12	12	131309	131320	SSC	ycf1
68	(T)12	12	131538	131549	IRA	ycf1
69	(A)10	10	133339	133348	IRA
70	(A)11	11	142809	142819	IRA
71	(G)11	11	143883	143893	IRA	rps12(intron)
72	(AT)5	10	147540	147549	IRA
73	(CTT)4	12	148246	148257	IRA

## Sheet: Mangifera_indica-OK104092
ID	Repeat Motif	Length (bp)	Start	End	Region	Gene
1	(TTAG)4	16	16	31	LSC
2	(TGAA)3	12	1645	1656	LSC
3	(A)10	10	3688	3697	LSC	trnK-UUU(intron)
4	(T)10	10	4059	4068	LSC	trnK-UUU(intron)
5	(A)13	13	4843	4855	LSC
6	(T)10	10	8738	8747	LSC
7	(A)10	10	9325	9334	LSC
8	(A)10	10	9544	9553	LSC
9	(T)12	12	12814	12825	LSC
10	(A)10	10	14194	14203	LSC
11	(TATT)3	12	14264	14275	LSC
12	(T)12	12	14315	14326	LSC
13	(A)10	10	15709	15718	LSC
14	(T)10	10	16604	16613	LSC
15	(T)10	10	19560	19569	LSC	rpoC2
16	(T)11	11	19667	19677	LSC	rpoC2
17	(AT)5	10	21040	21049	LSC	rpoC2
18	(A)10	10	29150	29159	LSC
19	(A)12	12	30333	30344	LSC
20	(AAT)4	12	30464	30475	LSC
21	(T)11	11	30975	30985	LSC
22	(A)10	10	31717	31726	LSC
23	(T)16	16	33098	33113	LSC
24	(T)13	13	35566	35578	LSC
25	(G)14	14	35793	35806	LSC
26	(A)10	10	44982	44991	LSC
27	(AGAT)3	12	45195	45206	LSC
28	(AT)9	18	49712	49729	LSC
29	(A)14	14	50066	50079	LSC
30	(ATAC)3	12	51426	51437	LSC
31	(T)10	10	51471	51480	LSC
32	(T)16	16	51669	51684	LSC
33	(TATTTA)3	18	51695	51712	LSC
34	(ATA)4	12	51730	51741	LSC
35	(T)10	10	57093	57102	LSC	atpB
36	(A)10	10	57659	57668	LSC
37	(A)12	12	57774	57785	LSC
38	(TA)5	10	61658	61667	LSC
39	(T)10	10	62243	62252	LSC
40	(TAA)4	12	67199	67210	LSC
41	(TA)5	10	67502	67511	LSC
42	(A)10	10	67727	67736	LSC
43	(A)11	11	67739	67749	LSC
44	(T)16	16	68887	68902	LSC
45	(T)13	13	69198	69210	LSC
46	(T)10	10	69653	69662	LSC
47	(AT)6	12	70321	70332	LSC
48	(A)11	11	73159	73169	LSC	clpP(intron)
49	(T)10	10	77236	77245	LSC
50	(ATA)4	12	79686	79697	LSC	petD(intron)
51	(TATTT)3	15	80346	80360	LSC
52	(AAG)4	12	96199	96210	IRB
53	(TA)5	10	96906	96915	IRB
54	(C)11	11	100563	100573	IRB	rps12(intron)
55	(T)11	11	101637	101647	IRB
56	(T)10	10	111108	111117	IRB
57	(A)12	12	112907	112918	IRB	ycf1
58	(TTAA)3	12	115296	115307	SSC
59	(A)10	10	116690	116699	SSC
60	(A)12	12	120148	120159	SSC
61	(TTTC)3	12	122679	122690	SSC
62	(AAT)4	12	126568	126579	SSC
63	(CATT)3	12	128670	128681	SSC	ycf1
64	(TTA)4	12	128901	128912	SSC	ycf1
65	(T)10	10	129643	129652	SSC	ycf1
66	(A)10	10	131257	131266	SSC	ycf1
67	(T)12	12	131307	131318	SSC	ycf1
68	(T)12	12	131536	131547	IRA	ycf1
69	(A)10	10	133337	133346	IRA
70	(A)11	11	142807	142817	IRA
71	(G)11	11	143881	143891	IRA	rps12(intron)
72	(AT)5	10	147538	147547	IRA
73	(CTT)4	12	148244	148255	IRA

## Sheet: Mangifera_siamensis-MZ926796
ID	Repeat Motif	Length (bp)	Start	End	Region	Gene
1	(TTAG)4	16	16	31	LSC
2	(TGAA)3	12	1645	1656	LSC
3	(A)11	11	3688	3698	LSC	trnK-UUU(intron)
4	(T)10	10	4060	4069	LSC	trnK-UUU(intron)
5	(A)10	10	4844	4853	LSC
6	(AAT)4	12	5126	5137	LSC
7	(T)10	10	8712	8721	LSC
8	(A)10	10	9517	9526	LSC
9	(T)12	12	12787	12798	LSC
10	(A)10	10	14167	14176	LSC
11	(TATT)3	12	14237	14248	LSC
12	(T)12	12	14288	14299	LSC
13	(A)10	10	15682	15691	LSC
14	(T)10	10	19532	19541	LSC	rpoC2
15	(T)11	11	19639	19649	LSC	rpoC2
16	(AT)5	10	21012	21021	LSC	rpoC2
17	(A)12	12	30304	30315	LSC
18	(AAT)4	12	30435	30446	LSC
19	(T)11	11	30947	30957	LSC
20	(A)10	10	31689	31698	LSC
21	(A)10	10	31826	31835	LSC
22	(T)13	13	35206	35218	LSC
23	(G)12	12	35433	35444	LSC
24	(T)10	10	43739	43748	LSC
25	(A)10	10	44622	44631	LSC
26	(AGAT)3	12	44835	44846	LSC
27	(AT)9	18	49352	49369	LSC
28	(A)13	13	49706	49718	LSC
29	(ATAC)3	12	51066	51077	LSC
30	(T)18	18	51308	51325	LSC
31	(TATTTA)3	18	51336	51353	LSC
32	(ATA)4	12	51371	51382	LSC						mono	42
33	(T)10	10	56734	56743	LSC	atpB					di	5
34	(A)12	12	57414	57425	LSC						tri	9
35	(TAA)4	12	67049	67060	LSC						tetra	8
36	(A)14	14	67588	67601	LSC						penta	0
37	(T)15	15	68739	68753	LSC							1
38	(T)13	13	69049	69061	LSC
39	(T)10	10	69504	69513	LSC							65
40	(AT)6	12	70172	70183	LSC
41	(A)10	10	73010	73019	LSC	clpP(intron)
42	(ATA)4	12	79522	79533	LSC	petD(intron)
43	(T)17	17	80184	80200	LSC
44	(AAG)4	12	96015	96026	IRB
45	(TA)5	10	96722	96731	IRB
46	(C)12	12	100379	100390	IRB	rps12(intron)
47	(T)10	10	110954	110963	IRB
48	(A)12	12	112753	112764	IRB	ycf1
49	(TTAA)3	12	115142	115153	SSC
50	(T)10	10	115668	115677	SSC
51	(A)11	11	116537	116547	SSC
52	(T)10	10	118306	118315	SSC
53	(A)11	11	120003	120013	SSC
54	(TTTC)3	12	122533	122544	SSC
55	(AAT)4	12	126386	126397	SSC
56	(CATT)3	12	128482	128493	SSC	ycf1
57	(TTA)4	12	128713	128724	SSC	ycf1
58	(T)10	10	129455	129464	SSC	ycf1
59	(A)10	10	131069	131078	SSC	ycf1
60	(T)12	12	131119	131130	SSC	ycf1
61	(T)12	12	131348	131359	IRA	ycf1
62	(A)10	10	133149	133158	IRA
63	(G)12	12	143722	143733	IRA	rps12(intron)
64	(AT)5	10	147380	147389	IRA
65	(CTT)4	12	148086	148097	IRA

## Sheet: Mangifera_odorata-MZ926795
ID	Repeat Motif	Length (bp)	Start	End	Region	Gene
1	(TTAG)4	16	16	31	LSC
2	(TAT)4	12	463	474	LSC
3	(TAT)4	12	478	489	LSC
4	(TGAA)3	12	1973	1984	LSC
5	(A)10	10	5393	5402	LSC
6	(A)11	11	5409	5419	LSC
7	(AAT)4	12	5687	5698	LSC
8	(ATTT)3	12	6283	6294	LSC	rps16(intron)
9	(T)11	11	9274	9284	LSC				mono	46
10	(A)11	11	9677	9687	LSC				di	6
11	(T)11	11	13326	13336	LSC				tri	12
12	(A)11	11	14215	14225	LSC	atpF(intron)			tetra	10
13	(A)10	10	14707	14716	LSC				penta	0
14	(TATT)3	12	14777	14788	LSC					1
15	(T)11	11	14828	14838	LSC
16	(TTAT)3	12	17201	17212	LSC					75
17	(T)10	10	20069	20078	LSC	rpoC2
18	(T)11	11	20176	20186	LSC	rpoC2
19	(AT)5	10	21549	21558	LSC	rpoC2
20	(A)11	11	30841	30851	LSC
21	(AAT)5	15	30971	30985	LSC
22	(T)11	11	31483	31493	LSC
23	(A)10	10	32226	32235	LSC
24	(T)10	10	33607	33616	LSC
25	(T)10	10	36076	36085	LSC
26	(G)10	10	36300	36309	LSC
27	(T)10	10	36571	36580	LSC
28	(T)10	10	45040	45049	LSC
29	(C)10	10	45072	45081	LSC
30	(AGAT)3	12	45629	45640	LSC
31	(AT)6	12	50146	50157	LSC
32	(A)12	12	50515	50526	LSC
33	(ATAC)3	12	51872	51883	LSC
34	(T)10	10	52113	52122	LSC
35	(TATTTA)3	18	52133	52150	LSC
36	(ATA)4	12	52175	52186	LSC
37	(T)10	10	57547	57556	LSC	atpB
38	(A)10	10	58104	58113	LSC
39	(A)10	10	58219	58228	LSC
40	(TAT)4	12	66461	66472	LSC
41	(A)10	10	66672	66681	LSC
42	(TAA)4	12	68227	68238	LSC
43	(TA)5	10	68530	68539	LSC
44	(A)10	10	68755	68764	LSC
45	(A)15	15	68767	68781	LSC
46	(T)13	13	69920	69932	LSC
47	(T)13	13	70228	70240	LSC
48	(T)10	10	70688	70697	LSC
49	(AT)6	12	71355	71366	LSC
50	(A)10	10	74178	74187	LSC	clpP(intron)
51	(A)11	11	80348	80358	LSC	petD(intron)
52	(G)13	13	80680	80692	LSC	petD(intron)
53	(T)18	18	81376	81393	LSC
54	(AAG)4	12	97201	97212	IRB
55	(TA)5	10	97909	97918	IRB
56	(C)14	14	101566	101579	IRB	rps12(intron)
57	(T)10	10	112143	112152	IRB
58	(A)12	12	113942	113953	IRB	ycf1
59	(AAT)4	12	116305	116316	SSC
60	(TTAA)3	12	116331	116342	SSC
61	(A)12	12	117633	117644	SSC
62	(A)13	13	121262	121274	SSC
63	(TTTC)3	12	123794	123805	SSC
64	(T)10	10	124872	124881	SSC	ndhA(intron)
65	(AAT)4	12	127683	127694	SSC
66	(CATT)3	12	129788	129799	SSC	ycf1
67	(TTA)4	12	130019	130030	SSC	ycf1
68	(T)10	10	130761	130770	SSC	ycf1
69	(A)10	10	132375	132384	SSC	ycf1
70	(T)12	12	132425	132436	SSC	ycf1
71	(T)12	12	132645	132656	IRA	ycf1
72	(A)10	10	134446	134455	IRA
73	(G)14	14	145019	145032	IRA	rps12(intron)
74	(AT)5	10	148679	148688	IRA
75	(CTT)4	12	149386	149397	IRA

## Sheet: Mangifera_persiciforma-OK104090
ID	Repeat Motif	Length (bp)	Start	End	Region	Gene
1	(TTAG)4	16	16	31	LSC
2	(T)12	12	381	392	LSC
3	(TAT)4	12	466	477	LSC
4	(TGAA)3	12	1961	1972	LSC
5	(A)10	10	5220	5229	LSC
6	(AAT)4	12	5512	5523	LSC
7	(T)10	10	9094	9103	LSC
8	(A)12	12	9495	9506	LSC
9	(T)11	11	13152	13162	LSC
10	(A)10	10	14530	14539	LSC
11	(TATT)3	12	14600	14611	LSC
12	(T)13	13	14652	14664	LSC				mono	42
13	(TTAT)3	12	17029	17040	LSC				di	3
14	(T)10	10	19897	19906	LSC	rpoC2			tri	11
15	(T)11	11	20004	20014	LSC	rpoC2			tetra	11
16	(ATTTC)3	15	24412	24426	LSC	rpoC1(intron)			penta	1
17	(A)10	10	29179	29188	LSC					1
18	(A)14	14	29488	29501	LSC
19	(ATTA)3	12	30508	30519	LSC					69
20	(A)12	12	30679	30690	LSC
21	(AAT)4	12	30810	30821	LSC
22	(A)10	10	32198	32207	LSC
23	(T)14	14	33443	33456	LSC
24	(T)11	11	35931	35941	LSC
25	(T)14	14	36426	36439	LSC
26	(AGAT)3	12	45486	45497	LSC
27	(AT)8	16	49984	49999	LSC
28	(A)13	13	50336	50348	LSC
29	(ATAC)3	12	51668	51679	LSC
30	(T)12	12	51909	51920	LSC
31	(ATA)4	12	51966	51977	LSC
32	(T)10	10	57336	57345	LSC	atpB
33	(A)12	12	57911	57922	LSC
34	(A)10	10	58028	58037	LSC
35	(TAT)4	12	66270	66281	LSC
36	(A)10	10	66480	66489	LSC
37	(TAA)4	12	68036	68047	LSC
38	(A)16	16	68594	68609	LSC
39	(T)15	15	69747	69761	LSC
40	(T)12	12	70057	70068	LSC
41	(TATC)3	12	71181	71192	LSC
42	(A)11	11	73999	74009	LSC	clpP(intron)
43	(T)17	17	81200	81216	LSC
44	(T)10	10	85249	85258	LSC	rpl16(intron)
45	(TCTTTA)3	18	87296	87313	LSC	rpl22
46	(AAG)4	12	97054	97065	IRB
47	(TA)5	10	97761	97770	IRB
48	(C)10	10	101418	101427	IRB	rps12(intron)
49	(T)10	10	102491	102500	IRB
50	(T)10	10	111992	112001	IRB
51	(A)12	12	113791	113802	IRB	ycf1
52	(TTAA)3	12	116180	116191	SSC
53	(A)11	11	117578	117588	SSC
54	(A)15	15	121203	121217	SSC
55	(TTTC)3	12	123737	123748	SSC
56	(AAT)4	12	127626	127637	SSC
57	(CATT)3	12	129731	129742	SSC	ycf1
58	(TTA)4	12	129962	129973	SSC	ycf1
59	(ATT)4	12	130060	130071	SSC	ycf1
60	(T)10	10	130710	130719	SSC	ycf1
61	(T)10	10	131229	131238	SSC	ycf1
62	(A)10	10	132324	132333	SSC	ycf1
63	(T)12	12	132374	132385	SSC	ycf1
64	(T)12	12	132603	132614	IRA	ycf1
65	(A)10	10	134404	134413	IRA
66	(A)10	10	143905	143914	IRA
67	(G)10	10	144978	144987	IRA	rps12(intron)
68	(AT)5	10	148634	148643	IRA
69	(CTT)4	12	149340	149351	IRA

## Sheet: Mangifera_sylvatica-OK104091
ID	Repeat Motif	Length (bp)	Start	End	Region	Gene
1	(TTAG)4	16	16	31	LSC
2	(TGAA)3	12	1645	1656	LSC
3	(A)10	10	3688	3697	LSC	trnK-UUU(intron)
4	(A)11	11	3853	3863	LSC	trnK-UUU(intron)
5	(T)10	10	4061	4070	LSC	trnK-UUU(intron)
6	(A)10	10	4830	4839	LSC
7	(A)13	13	4846	4858	LSC
8	(T)10	10	8718	8727	LSC
9	(A)10	10	9523	9532	LSC				mono
10	(T)12	12	12797	12808	LSC				di
11	(A)10	10	13687	13696	LSC	atpF(intron)			tri	8
12	(A)10	10	14178	14187	LSC				tetra	8
13	(TATT)3	12	14248	14259	LSC				penta	0
14	(T)12	12	14300	14311	LSC					1
15	(A)10	10	15694	15703	LSC
16	(T)10	10	16589	16598	LSC
17	(T)10	10	19545	19554	LSC	rpoC2
18	(T)11	11	19652	19662	LSC	rpoC2
19	(AT)5	10	21025	21034	LSC	rpoC2
20	(A)10	10	29135	29144	LSC
21	(A)12	12	30318	30329	LSC
22	(AAT)4	12	30449	30460	LSC
23	(T)11	11	30960	30970	LSC
24	(A)10	10	31702	31711	LSC
25	(T)15	15	33083	33097	LSC
26	(T)13	13	35557	35569	LSC
27	(G)10	10	35784	35793	LSC
28	(T)10	10	44087	44096	LSC
29	(A)10	10	44970	44979	LSC
30	(AGAT)3	12	45183	45194	LSC
31	(AT)9	18	49711	49728	LSC
32	(A)15	15	50065	50079	LSC
33	(ATAC)3	12	51426	51437	LSC
34	(T)10	10	51471	51480	LSC
35	(T)17	17	51669	51685	LSC
36	(TATTTA)3	18	51696	51713	LSC
37	(ATA)4	12	51731	51742	LSC
38	(T)10	10	57094	57103	LSC	atpB
39	(A)12	12	57660	57671	LSC
40	(A)14	14	57777	57790	LSC
41	(TA)5	10	61653	61662	LSC
42	(T)11	11	62238	62248	LSC
43	(TAA)4	12	67195	67206	LSC
44	(TA)5	10	67498	67507	LSC
45	(A)10	10	67723	67732	LSC
46	(A)11	11	67735	67745	LSC
47	(T)17	17	68883	68899	LSC
48	(T)12	12	69195	69206	LSC
49	(T)10	10	69649	69658	LSC
50	(A)12	12	73156	73167	LSC	clpP(intron)
51	(T)10	10	77235	77244	LSC
52	(ATA)4	12	79685	79696	LSC	petD(intron)
53	(T)18	18	80347	80364	LSC
54	(T)10	10	82581	82590	LSC
55	(AAG)4	12	96180	96191	IRB
56	(TA)5	10	96887	96896	IRB
57	(C)12	12	100544	100555	IRB	rps12(intron)
58	(T)10	10	101619	101628	IRB
59	(A)12	12	112887	112898	IRB	ycf1
60	(TTAA)3	12	115276	115287	SSC
61	(A)12	12	116670	116681	SSC
62	(A)14	14	120130	120143	SSC
63	(TTTC)3	12	122663	122674	SSC
64	(AAT)4	12	126552	126563	SSC
65	(CATT)3	12	128648	128659	SSC	ycf1
66	(TTA)4	12	128879	128890	SSC	ycf1
67	(T)10	10	129621	129630	SSC	ycf1
68	(A)10	10	131235	131244	SSC	ycf1
69	(T)12	12	131285	131296	SSC	ycf1
70	(T)12	12	131514	131525	IRA	ycf1
71	(A)10	10	142784	142793	IRA
72	(G)12	12	143857	143868	IRA	rps12(intron)
73	(AT)5	10	147515	147524	IRA
74	(CTT)4	12	148221	148232	IRA

## Sheet: Mangifera_longipes-MN917210
ID	Repeat Motif	Length (bp)	Start	End	Region	Gene
1	(TTAG)4	16	40	55	LSC
2	(TGAA)3	12	1677	1688	LSC
3	(A)10	10	4865	4874	LSC
4	(AAT)4	12	5180	5191	LSC
5	(T)10	10	8762	8771	LSC
6	(A)12	12	9163	9174	LSC
7	(T)11	11	12819	12829	LSC
8	(A)10	10	14197	14206	LSC
9	(TATT)3	12	14267	14278	LSC
10	(T)13	13	14329	14341	LSC
11	(A)10	10	15725	15734	LSC
12	(TTAT)3	12	16707	16718	LSC
13	(T)10	10	19575	19584	LSC	rpoC2
14	(T)11	11	19682	19692	LSC	rpoC2
15	(A)15	15	29165	29179	LSC
16	(ATTA)3	12	30186	30197	LSC
17	(A)12	12	30370	30381	LSC
18	(AAT)4	12	30501	30512	LSC
19	(A)10	10	31903	31912	LSC
20	(T)14	14	33148	33161	LSC
21	(T)11	11	35636	35646	LSC
22	(T)14	14	36130	36143	LSC
23	(AGAT)3	12	45261	45272	LSC
24	(AT)8	16	49782	49797	LSC
25	(A)12	12	50134	50145	LSC
26	(ATAC)3	12	51491	51502	LSC
27	(T)12	12	51732	51743	LSC
28	(ATA)4	12	51789	51800	LSC
29	(T)10	10	57152	57161	LSC	atpB
30	(A)11	11	57727	57737	LSC
31	(A)10	10	57843	57852	LSC
32	(TAA)4	12	67253	67264	LSC
33	(A)10	10	67780	67789	LSC
34	(A)17	17	67792	67808	LSC
35	(T)16	16	68947	68962	LSC
36	(T)12	12	69258	69269	LSC
37	(AT)5	10	70379	70388	LSC
38	(A)12	12	73200	73211	LSC	clpP(intron)
39	(G)10	10	79710	79719	LSC	petD
40	(T)17	17	80403	80419	LSC
41	(TCTTTA)3	18	86479	86496	LSC	rpl22
42	(AAG)4	12	96255	96266	IRB
43	(TA)5	10	96962	96971	IRB
44	(C)12	12	100618	100629	IRB	rps12(intron)
45	(T)10	10	101693	101702	IRB
46	(T)10	10	111163	111172	IRB
47	(A)12	12	112962	112973	IRB	ycf1
48	(TTAA)3	12	115351	115362	SSC
49	(A)10	10	116648	116657	SSC
50	(A)11	11	116750	116760	SSC
51	(A)14	14	120207	120220	SSC
52	(TTTC)3	12	122740	122751	SSC
53	(AAT)4	12	126629	126640	SSC
54	(CATT)3	12	128735	128746	SSC	ycf1
55	(TTA)4	12	128966	128977	SSC	ycf1
56	(ATT)4	12	129064	129075	SSC	ycf1
57	(T)10	10	129714	129723	SSC	ycf1
58	(T)10	10	130233	130242	SSC	ycf1
59	(A)10	10	131328	131337	SSC	ycf1
60	(T)12	12	131378	131389	SSC	ycf1
61	(T)12	12	131607	131618	IRA	ycf1
62	(A)10	10	133408	133417	IRA
63	(A)10	10	142878	142887	IRA
64	(G)12	12	143951	143962	IRA
65	(AT)5	10	147608	147617	IRA
66	(CTT)4	12	148314	148325	IRA
