# Supplementary material for: Comparative and Phylogenetic Analysis of Complete Chloroplast Genomes of Five Mangifera Species
Source: Genes (Basel). 2025 May 30;16(6):666. doi: 10.3390/genes16060666 (PMC12192436; doi:10.3390/genes16060666)
Supplement: Supplementary file 1 [file genes-16-00666-s001.zip › Table S5.xlsx]

## Sheet: Mangifera_indica-OK104089
ID	Repeat Start I	Type	Size (bp)	Repeat Start 2	Mismatch (bp)	E-Value	Gene	Region
1	86674	P	26379	131403	0	0	rps19;ycf1	LSC;SSC
2	76648	P	52	76648	0	3.45e-22	IGS	LSC
3	93806	F	52	93824	0	3.45e-22	ycf2	IRB
4	93806	P	52	150580	0	3.45e-22	ycf2	IRB;IRA
5	93824	P	52	150598	0	3.45e-22	ycf2	IRB;IRA
6	150580	F	52	150598	0	3.45e-22	ycf2	IRB
7	30697	P	42	30697	0	3.62e-16	IGS	LSC
8	5650	P	38	5650	0	9.27e-14	rps16(intron)	LSC
9	101229	F	36	123316	0	1.48e-12	IGS;ndhA(intron)	IRB;SSC
10	123316	P	36	143191	0	1.48e-12	ndhA(intron);IGS	SSC;IRA
11	39759	F	35	41983	0	5.93e-12	psaA;psaB	LSC
12	93806	F	34	93842	0	2.37e-11	ycf2	IRB
13	93806	P	34	150580	0	2.37e-11	ycf2	IRB;IRA
14	93842	P	34	150616	0	2.37e-11	ycf2	IRB;IRA
15	150580	F	34	150616	0	2.37e-11	ycf2	IRA
16	9198	F	30	35185	0	6.07e-09	IGS	LSC
17	33428	P	30	33428	0	6.07e-09	IGS	LSC
18	79558	P	30	79558	0	6.07e-09	petD(intron)	LSC
F: forward; P: palindromic; IGS: intergenic space.

## Sheet: Mangifera_indica-OK104092
ID	Repeat Start I	Type	Size (bp)	Repeat Start 2	Mismatch (bp)	E-Value	Gene	Region
1	86673	P	26379	131401	0	0	rps19;ycf1	LSC;SSC
2	76647	P	52	76647	0	3.45e-22	IGS	LSC
3	93805	F	52	93823	0	3.45e-22	ycf2	IRB
4	93805	P	52	150578	0	3.45e-22	ycf2	IRB;IRA
5	93823	P	52	150596	0	3.45e-22	ycf2	IRB;IRA
6	150578	F	52	150596	0	3.45e-22	ycf2	IRA
7	30696	P	42	30696	0	3.62e-16	IGS	LSC
8	5650	P	38	5650	0	9.27e-14	rps16(intron)	LSC
9	101228	F	36	123314	0	1.48e-12	IGS	IRB;SSC
10	123314	P	36	143189	0	1.48e-12	ndhA(intron);IGS	SSC;IRA
11	39758	F	35	41982	0	5.93e-12	psaA;psaB	LSC
12	93805	F	34	93841	0	2.37e-11	ycf2	IRB
13	93805	P	34	150578	0	2.37e-11	ycf2	IRB;IRA
14	93841	P	34	150614	0	2.37e-11	ycf2	IRB;IRA
15	150578	F	34	150614	0	2.37e-11	ycf2	IRA
16	9198	F	30	35184	0	6.07e-09	IGS	LSC
17	33427	P	30	33427	0	6.07e-09	IGS	LSC
18	79557	P	30	79557	0	6.07e-09	petD(intron)	LSC
F: forward; P: palindromic; IGS: intergenic space.

## Sheet: Mangifera_siamensis-MZ926796
ID	Repeat Start I	Type	Size (bp)	Repeat Start 2	Mismatch (bp)	E-Value	Gene	Region
1	86507	P	26389	131215	0	0	rps19;ycf1	LSC;SSC
2	76497	P	52	76497	0	3.44e-22	IGS	LSC
3	30668	P	42	30668	0	3.61e-16	IGS	LSC
4	5625	P	38	5625	0	9.25e-14	rps16(intron)	LSC
5	101045	F	36	123168	0	1.48e-12	IGS;ndhA(intron)	IRB;SSC
6	123168	P	36	143030	0	1.48e-12	ndhA(intron);IGS	SSC;IRA
7	39397	F	35	41621	0	5.92e-12	psaA;psaB	LSC
8	93639	F	34	93657	0	2.37e-11	ycf2	IRB
9	93639	P	34	150420	0	2.37e-11	ycf2	IRB;IRA
10	93657	P	34	150438	0	2.37e-11	ycf2	IRB;IRA
11	150420	F	34	150438	0	2.37e-11	ycf2	IRA
12	9172	F	30	34824	0	6.06e-09	IGS	LSC
13	33060	P	30	33060	0	6.06e-09	IGS	LSC
14	79393	P	30	79393	0	6.06e-09	petD(intron)	LSC
F: forward; P: palindromic; IGS: intergenic space.

## Sheet: Mangifera_odorata-MZ926795
ID	Repeat Start I	Type	Size (bp)	Repeat Start 2	Mismatch (bp)	E-Value	Gene	Region
1	87708	P	26377	132512	0	0	rps19;ycf1	LSC;SSC
2	77666	P	44	77666	0	2.29e-17	IGS	LSC
3	31204	P	42	31204	0	3.67e-16	IGS	LSC
4	6186	P	38	6186	0	9.4e-14	rps16(intron)	LSC
5	102234	F	36	124429	0	1.5e-12	IGS;ndhA(intron)	IRB;SSC
6	124429	P	36	144327	0	1.5e-12	ndhA(intron);IGS	SSC;IRA
7	40262	F	35	42486	0	6.01e-12	psaA;psaB	LSC
8	32315	P	32	32315	0	3.85e-10	IGS	LSC
9	9738	F	30	35694	0	6.16e-09	IGS	LSC
10	80568	P	30	80568	0	6.16e-09	petD(intron)	LSC
F: forward; P: palindromic; IGS: intergenic space.

## Sheet: Mangifera_persiciforma-OK104090
ID	Repeat Start I	Type	Size (bp)	Repeat Start 2	Mismatch (bp)	E-Value	Gene	Region
1	87566	P	26368	132470	0	0	rps19;ycf1	LSC;SSC
2	11199	P	52	11199	0	3.5e-22	IGS	LSC
3	77488	P	52	77488	0	3.5e-22	IGS	LSC
4	31043	P	42	31043	0	3.67e-16	IGS	LSC
5	6011	P	38	6011	0	9.39e-14	rps16(intron)	LSC
6	102082	F	36	124372	0	1.5e-12	IGS;ndhA(intron)	IRB;SSC
7	124372	P	36	144286	0	1.5e-12	ndhA(intron);IGS	SSC;IRA
8	40121	F	35	42345	0	6.01e-12	psaA;psaB	LSC
9	94678	F	34	94696	0	2.4e-11	ycf2	IRB
10	94678	P	34	151674	0	2.4e-11	ycf2	IRB;IRA
11	94696	P	34	151692	0	2.4e-11	ycf2	IRB;IRA
12	151674	F	34	151692	0	2.4e-11	ycf2	IRA
13	32150	P	32	32150	0	3.85e-10	IGS	LSC
14	9557	F	30	35549	0	6.15e-09	IGS	LSC
15	80396	P	30	80396	0	6.15e-09	petD(intron)	LSC
F: forward; P: palindromic; IGS: intergenic space.

## Sheet: Mangifera_sylvatica-OK104091
ID	Repeat Start I	Type	Size (bp)	Repeat Start 2	Mismatch (bp)	E-Value	Gene	Region
1	86672	P	26360	131379	0	0	rps19;ycf1	LSC;SSC
2	76646	P	52	76646	0	3.45e-22	IGS	LSC
3	30681	P	42	30681	0	3.62e-16	IGS	LSC
4	5630	P	38	5630	0	9.26e-14	rps16(intron)	LSC
5	101210	F	36	123298	0	1.48e-12	IGS;ndhA(intron)	IRB;SSC
6	123298	P	36	143165	0	1.48e-12	ndhA(intron);IGS	SSC;IRA
7	39745	F	35	41969	0	5.93e-12	psaA;psaB	LSC
8	93804	F	34	93822	0	2.37e-11	ycf2	IRB
9	93804	P	34	150555	0	2.37e-11	ycf2	IRB;IRA
10	93822	P	34	150573	0	2.37e-11	ycf2	IRB;IRA
11	150555	F	34	150573	0	2.37e-11	ycf2	IRA
12	9178	F	30	35175	0	6.07e-09	IGS	LSC
13	33411	P	30	33411	0	6.07e-09	IGS	LSC
14	79556	P	30	79556	0	6.07e-09	petD(intron)	LSC
F: forward; P: palindromic; IGS: intergenic space.

## Sheet: Mangifera_longipes-MN917210
ID	Repeat Start I	Type	Size (bp)	Repeat Start 2	Mismatch (bp)	E-Value	Gene	Region
1	86726	P	26379	131474	0	0	rps19;ycf1	LSC;SSC
2	44477	F	73	44548	0	7.86e-35	IGS	LSC
3	10866	P	52	10866	0	3.46e-22	IGS	LSC
4	76690	P	52	76690	0	3.46e-22	IGS	LSC
5	93861	F	52	93879	0	3.46e-22	ycf2	IRB
6	93861	P	52	150648	0	3.46e-22	ycf2	IRB;IRA
7	93879	P	52	150666	0	3.46e-22	ycf2	IRB;IRA
8	150648	F	52	150666	0	3.46e-22	ycf2	IRA
9	30734	P	42	30734	0	3.62e-16	IGS	LSC
10	5679	P	38	5679	0	9.28e-14	rps16(intron)	LSC
11	101284	F	36	123375	0	1.48e-12	IGS;ndhA(intron)	IRB;SSC
12	123375	P	36	143259	0	1.48e-12	ndhA(intron);IGS	SSC;IRA
13	39825	F	35	42049	0	5.94e-12	psaA;psaB	LSC
14	93861	F	34	93897	0	2.37e-11	ycf2	IRB
15	93861	P	34	150648	0	2.37e-11	ycf2	IRB;IRA
16	93897	P	34	150684	0	2.37e-11	ycf2	IRB;IRA
17	150648	F	34	150684	0	2.37e-11	ycf2	IRA
18	31855	P	32	31855	0	3.8e-10	IGS	LSC
19	9225	F	30	35254	0	6.08e-09	IGS	LSC
20	79598	P	30	79598	0	6.08e-09	IGS	LSC
F: forward; P: palindromic; IGS: intergenic space.
