# Supplementary material for: Comparative and Phylogenetic Analysis of Complete Chloroplast Genomes of Five Mangifera Species
Source: Genes (Basel). 2025 May 30;16(6):666. doi: 10.3390/genes16060666 (PMC12192436; doi:10.3390/genes16060666)
Supplement: Supplementary file 1 [file genes-16-00666-s001.zip › Table S6.xlsx]

## Sheet: Sheet1
Window	Midpoint	Pi	Theta	S
1-1155	755	0.00988	0.00816	16
125-1255	855	0.00988	0.00816	16
233-1355	955	0.01012	0.00816	16
656-1455	1055	0.00905	0.00714	14
756-1555	1155	0.00155	0.00153	3
856-1655	1255	0.00214	0.00204	4
956-1755	1355	0.00214	0.00204	4
1056-1855	1455	0.00119	0.00102	2
1156-1955	1555	0.00119	0.00102	2
1256-2055	1655	0.00119	0.00102	2
1356-2155	1755	0.00393	0.00306	6
1456-2255	1855	0.00393	0.00306	6
1556-2355	1955	0.00393	0.00306	6
1656-2455	2055	0.00393	0.00306	6
1756-2555	2155	0.00464	0.00408	8
1856-2655	2255	0.00464	0.00408	8
1956-2755	2355	0.00464	0.00408	8
2056-2855	2455	0.005	0.00459	9
2156-2955	2555	0.00167	0.00204	4
2256-3055	2655	0.00167	0.00204	4
2356-3155	2755	0.00238	0.00255	5
2456-3255	2855	0.00179	0.00204	4
2556-3355	2955	0.00107	0.00102	2
2656-3455	3055	0.00167	0.00153	3
2756-3555	3155	0.0031	0.00255	5
2856-3655	3255	0.00274	0.00204	4
2956-3755	3355	0.00274	0.00204	4
3056-3855	3455	0.00333	0.00255	5
3156-3962	3555	0.00333	0.00255	5
3256-4064	3655	0.00333	0.00255	5
3356-4164	3755	0.00369	0.00306	6
3456-4266	3855	0.00381	0.00306	6
3556-4366	3962	0.00238	0.00204	4
3656-4468	4064	0.00238	0.00204	4
3756-4568	4164	0.00345	0.00306	6
3856-4668	4266	0.00286	0.00255	5
3963-4768	4366	0.0025	0.00255	5
4065-5110	4468	0.00393	0.00357	7
4165-5210	4568	0.00357	0.00306	6
4267-5310	4668	0.00548	0.0051	10
4367-5410	4768	0.00607	0.00561	11
4469-5516	5110	0.0075	0.00765	15
4569-5621	5210	0.00643	0.00663	13
4669-5767	5310	0.00643	0.00663	13
4769-5867	5410	0.00679	0.00663	13
5111-5967	5516	0.00536	0.00561	11
5211-6067	5621	0.00571	0.00612	12
5311-6167	5767	0.0031	0.00357	7
5411-6267	5867	0.0031	0.00357	7
5517-6367	5967	0.00167	0.00153	3
5622-6472	6067	0.00202	0.00204	4
5768-6572	6167	0.00202	0.00204	4
5868-6672	6267	0.00131	0.00153	3
5968-6772	6367	0.00131	0.00153	3
6068-6872	6472	0.00095	0.00102	2
6168-6972	6572	0.00131	0.00153	3
6268-7074	6672	0.00071	0.00102	2
6368-7174	6772	0.00071	0.00102	2
6473-7275	6872	0.00107	0.00102	2
6573-7376	6972	0.00226	0.00204	4
6673-7476	7074	0.00226	0.00204	4
6773-7576	7174	0.00298	0.00255	5
6873-7676	7275	0.00298	0.00255	5
6973-7776	7376	0.00262	0.00204	4
7075-7876	7476	0.00321	0.00255	5
7175-7976	7576	0.00321	0.00255	5
7276-8076	7676	0.00357	0.00306	6
7377-8182	7776	0.0031	0.00255	5
7477-8282	7876	0.0031	0.00255	5
7577-8382	7976	0.00369	0.00306	6
7677-8482	8076	0.00619	0.0051	10
7777-8582	8182	0.00679	0.00561	11
7877-8682	8282	0.00619	0.0051	10
7977-8782	8382	0.0069	0.00561	11
8077-8882	8482	0.00655	0.0051	10
8183-8982	8582	0.00619	0.0051	10
8283-9082	8682	0.00619	0.0051	10
8383-9182	8782	0.00488	0.00408	8
8483-9282	8882	0.00238	0.00204	4
8583-9383	8982	0.00274	0.00255	5
8683-9483	9082	0.00417	0.00408	8
8783-9583	9182	0.00417	0.00408	8
8883-9683	9282	0.00417	0.00408	8
8983-9786	9383	0.00381	0.00357	7
9083-9886	9483	0.00381	0.00357	7
9183-9988	9583	0.00381	0.00357	7
9283-10109	9683	0.00381	0.00357	7
9384-10211	9786	0.00345	0.00306	6
9484-10311	9886	0.00405	0.00306	6
9584-10411	9988	0.00405	0.00306	6
9684-10517	10109	0.00464	0.00408	8
9787-10621	10211	0.00595	0.0051	10
9887-10721	10311	0.00595	0.0051	10
9989-10821	10411	0.00595	0.0051	10
10110-10921	10517	0.00595	0.0051	10
10212-11021	10621	0.00536	0.00459	9
10312-11121	10721	0.00452	0.00408	8
10412-11223	10821	0.00381	0.00357	7
10518-11323	10921	0.00286	0.00255	5
10622-11423	11021	0.00155	0.00153	3
10722-11523	11121	0.00155	0.00153	3
10822-11624	11223	0.0031	0.00306	6
10922-11725	11323	0.0031	0.00306	6
11022-11832	11423	0.00345	0.00357	7
11122-11933	11523	0.00298	0.00306	6
11224-12033	11624	0.0044	0.00408	8
11324-12133	11725	0.00476	0.00408	8
11424-12233	11832	0.00619	0.0051	10
11524-12333	11933	0.00619	0.0051	10
11625-12433	12033	0.00536	0.00408	8
11726-12533	12133	0.00536	0.00408	8
11833-12633	12233	0.005	0.00357	7
11934-12733	12333	0.00429	0.00306	6
12034-12833	12433	0.00286	0.00204	4
12134-12933	12533	0.00214	0.00153	3
12234-13033	12633	0.00071	0.00051	1
12334-13133	12733	0.00143	0.00102	2
12434-13233	12833	0.00131	0.00102	2
12534-13333	12933	0.00167	0.00153	3
12634-13433	13033	0.00226	0.00204	4
12734-13534	13133	0.00226	0.00204	4
12834-13634	13233	0.00298	0.00255	5
12934-13734	13333	0.00298	0.00255	5
13034-13834	13433	0.00393	0.00357	7
13134-13934	13534	0.00321	0.00306	6
13234-14034	13634	0.00262	0.00255	5
13334-14134	13734	0.00226	0.00204	4
13434-14234	13834	0.00167	0.00153	3
13535-14334	13934	0.00167	0.00153	3
13635-14436	14034	0.00095	0.00102	2
13735-14536	14134	0.00167	0.00153	3
13835-14637	14234	0.00071	0.00051	1
13935-14737	14334	0.00071	0.00051	1
14035-14837	14436	0.00071	0.00051	1
14135-14937	14536	0.00167	0.00153	3
14235-15051	14637	0.00202	0.00204	4
14335-15151	14737	0.00202	0.00204	4
14437-15251	14837	0.00202	0.00204	4
14537-15351	14937	0.0019	0.00204	4
14638-15451	15051	0.0025	0.00255	5
14738-15551	15151	0.0025	0.00255	5
14838-15651	15251	0.00321	0.00357	7
14938-15751	15351	0.00226	0.00255	5
15052-15851	15451	0.00298	0.00357	7
15152-15951	15551	0.00298	0.00357	7
15252-16051	15651	0.00298	0.00357	7
15352-16151	15751	0.00238	0.00306	6
15452-16252	15851	0.00238	0.00306	6
15552-16352	15951	0.00238	0.00306	6
15652-16453	16051	0.00167	0.00204	4
15752-16553	16151	0.00167	0.00204	4
15852-16653	16252	0.0006	0.00051	1
15952-16753	16352	0.0006	0.00051	1
16052-16853	16453	0.0006	0.00051	1
16152-16953	16553	0.0006	0.00051	1
16253-17053	16653	0.00071	0.00051	1
16353-17153	16753	0.00143	0.00102	2
16454-17253	16853	0.00214	0.00204	4
16554-17355	16953	0.00345	0.00306	6
16654-17455	17053	0.0047	0.00408	8
16754-17555	17153	0.0047	0.00408	8
16854-17655	17253	0.0053	0.00459	9
16954-17755	17355	0.0053	0.00459	9
17054-17855	17455	0.00518	0.00459	9
17154-17955	17555	0.00446	0.00408	8
17254-18055	17655	0.00375	0.00306	6
17356-18155	17755	0.00244	0.00204	4
17456-18255	17855	0.00155	0.00153	3
17556-18355	17955	0.0019	0.00204	4
17656-18455	18055	0.00131	0.00153	3
17756-18555	18155	0.00131	0.00153	3
17856-18655	18255	0.00071	0.00102	2
17956-18755	18355	0.00214	0.00204	4
18056-18855	18455	0.00214	0.00204	4
18156-18955	18555	0.00214	0.00204	4
18256-19055	18655	0.00179	0.00153	3
18356-19155	18755	0.00214	0.00153	3
18456-19255	18855	0.00214	0.00153	3
18556-19355	18955	0.00214	0.00153	3
18656-19455	19055	0.00286	0.00204	4
18756-19555	19155	0.00214	0.00204	4
18856-19655	19255	0.00214	0.00204	4
18956-19755	19355	0.0025	0.00255	5
19056-19855	19455	0.00321	0.00306	6
19156-19955	19555	0.00286	0.00306	6
19256-20055	19655	0.00286	0.00306	6
19356-20155	19755	0.00452	0.00459	9
19456-20255	19855	0.00381	0.00408	8
19556-20355	19955	0.00381	0.00357	7
19656-20455	20055	0.00381	0.00357	7
19756-20555	20155	0.00345	0.00306	6
19856-20655	20255	0.00345	0.00306	6
19956-20755	20355	0.0031	0.00255	5
20056-20855	20455	0.0031	0.00255	5
20156-20955	20555	0.00143	0.00102	2
20256-21055	20655	0.00143	0.00102	2
20356-21155	20755	0.00167	0.00153	3
20456-21255	20855	0.00274	0.00255	5
20556-21355	20955	0.00345	0.00306	6
20656-21455	21055	0.00381	0.00357	7
20756-21555	21155	0.00381	0.00357	7
20856-21655	21255	0.00381	0.00357	7
20956-21755	21355	0.0044	0.00408	8
21056-21855	21455	0.0044	0.00408	8
21156-21955	21555	0.00345	0.00306	6
21256-22055	21655	0.00238	0.00204	4
21356-22155	21755	0.00167	0.00153	3
21456-22255	21855	0.00095	0.00102	2
21556-22355	21955	0.00095	0.00102	2
21656-22455	22055	0.00167	0.00153	3
21756-22555	22155	0.00107	0.00102	2
21856-22655	22255	0.00107	0.00102	2
21956-22755	22355	0.00107	0.00102	2
22056-22855	22455	0.00179	0.00153	3
22156-22955	22555	0.00179	0.00153	3
22256-23055	22655	0.00214	0.00153	3
22356-23155	22755	0.00214	0.00153	3
22456-23255	22855	0.00214	0.00153	3
22556-23355	22955	0.00214	0.00153	3
22656-23455	23055	0.00274	0.00204	4
22756-23555	23155	0.00274	0.00204	4
22856-23655	23255	0.00202	0.00153	3
22956-23755	23355	0.00202	0.00153	3
23056-23855	23455	0.00131	0.00102	2
23156-23955	23555	0.00131	0.00102	2
23256-24055	23655	0.00131	0.00102	2
23356-24155	23755	0.00202	0.00153	3
23456-24255	23855	0.00179	0.00153	3
23556-24355	23955	0.00179	0.00153	3
23656-24455	24055	0.00179	0.00153	3
23756-24555	24155	0.00179	0.00153	3
23856-24655	24255	0.00179	0.00153	3
23956-24755	24355	0.00214	0.00204	4
24056-24855	24455	0.00179	0.00204	4
24156-24955	24555	0.00107	0.00153	3
24256-25055	24655	0.00071	0.00102	2
24356-25155	24755	0.00071	0.00102	2
24456-25255	24855	0.00071	0.00102	2
24556-25355	24955	0.00071	0.00102	2
24656-25455	25055	0.00071	0.00102	2
24756-25555	25155	0.00107	0.00102	2
24856-25655	25255	0.00131	0.00102	2
24956-25755	25355	0.00167	0.00153	3
25056-25855	25455	0.00167	0.00153	3
25156-25955	25555	0.00167	0.00153	3
25256-26055	25655	0.00238	0.00204	4
25356-26155	25755	0.00238	0.00204	4
25456-26255	25855	0.00345	0.00306	6
25556-26355	25955	0.00274	0.00255	5
25656-26455	26055	0.00214	0.00204	4
25756-26555	26155	0.00321	0.00255	5
25856-26655	26255	0.00357	0.00306	6
25956-26755	26355	0.00357	0.00306	6
26056-26855	26455	0.00357	0.00306	6
26156-26955	26555	0.00393	0.00357	7
26256-27055	26655	0.00286	0.00255	5
26356-27155	26755	0.00286	0.00255	5
26456-27255	26855	0.00357	0.00357	7
26556-27355	26955	0.00214	0.00255	5
26656-27455	27055	0.00179	0.00204	4
26756-27555	27155	0.00179	0.00204	4
26856-27655	27255	0.00107	0.00153	3
26956-27755	27355	0.00107	0.00153	3
27056-27855	27455	0.00179	0.00204	4
27156-27955	27555	0.0025	0.00255	5
27256-28055	27655	0.00179	0.00153	3
27356-28155	27755	0.00238	0.00204	4
27456-28255	27855	0.00238	0.00204	4
27556-28355	27955	0.0031	0.00306	6
27656-28455	28055	0.00345	0.00357	7
27756-28555	28155	0.0031	0.00306	6
27856-28655	28255	0.00369	0.00357	7
27956-28755	28355	0.00369	0.00357	7
28056-28855	28455	0.00369	0.00357	7
28156-28955	28555	0.00405	0.00408	8
28256-29055	28655	0.00405	0.00408	8
28356-29155	28755	0.00333	0.00306	6
28456-29255	28855	0.00298	0.00255	5
28556-29355	28955	0.0044	0.00357	7
28656-29455	29055	0.0031	0.00255	5
28756-29556	29155	0.00238	0.00204	4
28856-29656	29255	0.00274	0.00255	5
28956-29756	29355	0.00179	0.00153	3
29056-29862	29455	0.00238	0.00204	4
29156-29962	29556	0.00238	0.00204	4
29256-30062	29656	0.00238	0.00204	4
29356-30162	29756	0.00095	0.00102	2
29456-30262	29862	0.00095	0.00102	2
29557-30362	29962	0.00095	0.00102	2
29657-30462	30062	0.0006	0.00051	1
29757-30562	30162	0.0006	0.00051	1
29863-30662	30262	0	0	0
29963-30762	30362	0.0006	0.00051	1
30063-30879	30462	0.00095	0.00102	2
30163-30979	30562	0.00167	0.00204	4
30263-31080	30662	0.00298	0.00306	6
30363-31180	30762	0.00333	0.00357	7
30463-31281	30879	0.00619	0.00561	11
30563-31381	30979	0.00726	0.00663	13
30663-31481	31080	0.00762	0.00714	14
30763-31581	31180	0.00702	0.00663	13
30880-31683	31281	0.00667	0.00612	12
30980-31783	31381	0.00595	0.0051	10
31081-31883	31481	0.00583	0.0051	10
31181-31983	31581	0.00607	0.0051	10
31282-32084	31683	0.00321	0.00306	6
31382-32184	31783	0.00214	0.00204	4
31482-32284	31883	0.0025	0.00204	4
31582-32398	31983	0.0031	0.00255	5
31684-32499	32084	0.0031	0.00255	5
31784-32600	32184	0.00417	0.00357	7
31884-32700	32284	0.00429	0.00357	7
31984-32800	32398	0.00369	0.00306	6
32085-32900	32499	0.00476	0.00408	8
32185-33000	32600	0.00548	0.00459	9
32285-33100	32700	0.00476	0.00408	8
32399-33200	32800	0.00417	0.00357	7
32500-33300	32900	0.00417	0.00357	7
32601-33400	33000	0.0031	0.00255	5
32701-33500	33100	0.0025	0.00204	4
32801-33600	33200	0.00286	0.00255	5
32901-34055	33300	0.00238	0.00204	4
33001-34155	33400	0.00238	0.00255	5
33101-34255	33500	0.00381	0.00357	7
33201-34357	33600	0.00417	0.00408	8
33301-34457	34055	0.00488	0.00459	9
33401-34557	34155	0.00548	0.0051	10
33501-34657	34255	0.00548	0.0051	10
33601-34757	34357	0.00512	0.00459	9
34056-34857	34457	0.00452	0.00408	8
34156-34957	34557	0.0044	0.00357	7
34256-35057	34657	0.00298	0.00255	5
34358-35157	34757	0.00262	0.00204	4
34458-35257	34857	0.0025	0.00204	4
34558-35357	34957	0.0019	0.00153	3
34658-35457	35057	0.00179	0.00153	3
34758-35557	35157	0.00179	0.00153	3
34858-35657	35257	0.00179	0.00153	3
34958-35764	35357	0.00179	0.00153	3
35058-35864	35457	0.00214	0.00204	4
35158-35964	35557	0.00214	0.00204	4
35258-36064	35657	0.00214	0.00204	4
35358-36164	35764	0.0025	0.00255	5
35458-36264	35864	0.00262	0.00255	5
35558-36367	35964	0.00298	0.00306	6
35658-36467	36064	0.00333	0.00357	7
35765-36573	36164	0.00274	0.00306	6
35865-36673	36264	0.00238	0.00255	5
35965-36773	36367	0.00238	0.00255	5
36065-36878	36467	0.0025	0.00255	5
36165-36978	36573	0.00214	0.00204	4
36265-37078	36673	0.00143	0.00153	3
36368-37178	36773	0.00179	0.00153	3
36468-37278	36878	0.00179	0.00153	3
36574-37378	36978	0.00179	0.00153	3
36674-37478	37078	0.00179	0.00153	3
36774-37578	37178	0.00179	0.00153	3
36879-37678	37278	0.00107	0.00102	2
36979-37778	37378	0.00107	0.00102	2
37079-37878	37478	0.00107	0.00102	2
37179-37978	37578	0.00036	0.00051	1
37279-38078	37678	0	0	0
37379-38178	37778	0	0	0
37479-38278	37878	0	0	0
37579-38378	37978	0	0	0
37679-38478	38078	0	0	0
37779-38578	38178	0	0	0
37879-38679	38278	0.00036	0.00051	1
37979-38779	38378	0.00036	0.00051	1
38079-38879	38478	0.00036	0.00051	1
38179-38979	38578	0.00036	0.00051	1
38279-39079	38679	0.00071	0.00102	2
38379-39179	38779	0.00071	0.00102	2
38479-39279	38879	0.00107	0.00153	3
38579-39379	38979	0.00167	0.00204	4
38680-39479	39079	0.00131	0.00153	3
38780-39579	39179	0.00202	0.00204	4
38880-39679	39279	0.00202	0.00204	4
38980-39779	39379	0.00202	0.00204	4
39080-39879	39479	0.00167	0.00153	3
39180-39979	39579	0.00167	0.00153	3
39280-40079	39679	0.00131	0.00102	2
39380-40179	39779	0.00143	0.00102	2
39480-40279	39879	0.00143	0.00102	2
39580-40379	39979	0.00071	0.00051	1
39680-40479	40079	0.00071	0.00051	1
39780-40579	40179	0.00071	0.00051	1
39880-40679	40279	0.00071	0.00051	1
39980-40779	40379	0.00071	0.00051	1
40080-40879	40479	0.00071	0.00051	1
40180-40979	40579	0.00071	0.00051	1
40280-41079	40679	0.00107	0.00102	2
40380-41179	40779	0.00107	0.00102	2
40480-41279	40879	0.00107	0.00102	2
40580-41379	40979	0.00107	0.00102	2
40680-41479	41079	0.00107	0.00102	2
40780-41579	41179	0.00107	0.00102	2
40880-41679	41279	0.00107	0.00102	2
40980-41779	41379	0.00036	0.00051	1
41080-41879	41479	0	0	0
41180-41979	41579	0	0	0
41280-42079	41679	0	0	0
41380-42179	41779	0	0	0
41480-42279	41879	0	0	0
41580-42379	41979	0	0	0
41680-42479	42079	0	0	0
41780-42579	42179	0	0	0
41880-42679	42279	0	0	0
41980-42779	42379	0.00071	0.00051	1
42080-42879	42479	0.00071	0.00051	1
42180-42979	42579	0.00071	0.00051	1
42280-43079	42679	0.00071	0.00051	1
42380-43179	42779	0.00071	0.00051	1
42480-43279	42879	0.00071	0.00051	1
42580-43379	42979	0.00071	0.00051	1
42680-43479	43079	0.00071	0.00051	1
42780-43579	43179	0	0	0
42880-43679	43279	0	0	0
42980-43779	43379	0	0	0
43080-43879	43479	0	0	0
43180-43979	43579	0	0	0
43280-44079	43679	0	0	0
43380-44179	43779	0	0	0
43480-44279	43879	0	0	0
43580-44379	43979	0	0	0
43680-44479	44079	0	0	0
43780-44579	44179	0	0	0
43880-44679	44279	0.0006	0.00051	1
43980-44779	44379	0.0006	0.00051	1
44080-44881	44479	0.0006	0.00051	1
44180-44981	44579	0.00131	0.00102	2
44280-45082	44679	0.00131	0.00102	2
44380-45182	44779	0.0025	0.00204	4
44480-45363	44881	0.00607	0.00459	9
44580-45465	44981	0.00679	0.0051	10
44680-45565	45082	0.00619	0.00459	9
44780-45665	45182	0.0069	0.0051	10
44882-45766	45363	0.0069	0.0051	10
44982-45866	45465	0.00619	0.00459	9
45083-45966	45565	0.00619	0.00459	9
45183-46066	45665	0.0056	0.00408	8
45364-46166	45766	0.00202	0.00153	3
45466-46266	45866	0.00488	0.00357	7
45566-46366	45966	0.00488	0.00357	7
45666-46466	46066	0.00417	0.00306	6
45767-46566	46166	0.00512	0.00408	8
45867-46666	46266	0.00512	0.00408	8
45967-46766	46366	0.00512	0.00408	8
46067-46866	46466	0.00452	0.00357	7
46167-46966	46566	0.00452	0.00357	7
46267-47066	46666	0.00095	0.00102	2
46367-47166	46766	0.00167	0.00153	3
46467-47266	46866	0.00167	0.00153	3
46567-47366	46966	0.00071	0.00051	1
46667-47466	47066	0.00071	0.00051	1
46767-47566	47166	0.00071	0.00051	1
46867-47666	47266	0.00071	0.00051	1
46967-47766	47366	0.00071	0.00051	1
47067-47866	47466	0.00071	0.00051	1
47167-47966	47566	0	0	0
47267-48066	47666	0	0	0
47367-48166	47766	0.00107	0.00102	2
47467-48266	47866	0.00107	0.00102	2
47567-48366	47966	0.00107	0.00102	2
47667-48466	48066	0.00107	0.00102	2
47767-48566	48166	0.00107	0.00102	2
47867-48666	48266	0.00202	0.00204	4
47967-48766	48366	0.00274	0.00255	5
48067-48866	48466	0.00274	0.00255	5
48167-48966	48566	0.00167	0.00153	3
48267-49066	48666	0.00167	0.00153	3
48367-49166	48766	0.00167	0.00153	3
48467-49266	48866	0.00167	0.00153	3
48567-49366	48966	0.00226	0.00204	4
48667-49466	49066	0.0031	0.00306	6
48767-49566	49166	0.00238	0.00255	5
48867-49666	49266	0.00238	0.00255	5
48967-49766	49366	0.0031	0.00306	6
49067-49866	49466	0.00381	0.00357	7
49167-49966	49566	0.00417	0.00408	8
49267-50093	49666	0.00536	0.0051	10
49367-50193	49766	0.00536	0.0051	10
49467-50293	49866	0.00357	0.00306	6
49567-50404	49966	0.00429	0.00357	7
49667-50510	50093	0.00429	0.00357	7
49767-50610	50193	0.00357	0.00306	6
49867-50710	50293	0.00286	0.00255	5
49967-50831	50404	0.00286	0.00255	5
50094-50934	50510	0.00321	0.00306	6
50194-51034	50610	0.00262	0.00255	5
50294-51134	50710	0.00262	0.00255	5
50405-51235	50831	0.0019	0.00204	4
50511-51335	50934	0.0025	0.00255	5
50611-51435	51034	0.0025	0.00255	5
50711-51563	51134	0.0031	0.00306	6
50832-51663	51235	0.00274	0.00255	5
50935-51763	51335	0.00226	0.00204	4
51035-51863	51435	0.00286	0.00255	5
51135-51963	51563	0.00357	0.00306	6
51236-52063	51663	0.00357	0.00306	6
51336-52163	51763	0.00298	0.00255	5
51436-52266	51863	0.00298	0.00255	5
51564-52366	51963	0.00238	0.00204	4
51664-52474	52063	0.00238	0.00204	4
51764-52581	52163	0.0025	0.00204	4
51864-52681	52266	0.0019	0.00153	3
51964-52781	52366	0.00119	0.00102	2
52064-52881	52474	0.00119	0.00102	2
52164-52981	52581	0.00214	0.00204	4
52267-53081	52681	0.00286	0.00255	5
52367-53181	52781	0.00345	0.00306	6
52475-53281	52881	0.00345	0.00306	6
52582-53381	52981	0.00298	0.00255	5
52682-53481	53081	0.00369	0.00306	6
52782-53581	53181	0.00369	0.00306	6
52882-53681	53281	0.00369	0.00306	6
52982-53781	53381	0.00333	0.00255	5
53082-53881	53481	0.00321	0.00255	5
53182-53981	53581	0.00262	0.00204	4
53282-54081	53681	0.00262	0.00204	4
53382-54181	53781	0.0019	0.00153	3
53482-54281	53881	0.00155	0.00153	3
53582-54381	53981	0.00155	0.00153	3
53682-54481	54081	0.00155	0.00153	3
53782-54581	54181	0.00095	0.00102	2
53882-54681	54281	0.00036	0.00051	1
53982-54781	54381	0.00214	0.00204	4
54082-54888	54481	0.0025	0.00255	5
54182-54988	54581	0.0025	0.00255	5
54282-55088	54681	0.0025	0.00255	5
54382-55188	54781	0.0025	0.00255	5
54482-55288	54888	0.00286	0.00306	6
54582-55397	54988	0.00345	0.00357	7
54682-55497	55088	0.00381	0.00408	8
54782-55597	55188	0.00202	0.00255	5
54889-55697	55288	0.0031	0.00357	7
54989-55797	55397	0.0031	0.00357	7
55089-55897	55497	0.00333	0.00357	7
55189-55997	55597	0.00333	0.00357	7
55289-56097	55697	0.00417	0.00408	8
55398-56197	55797	0.00464	0.00459	9
55498-56297	55897	0.00429	0.00408	8
55598-56397	55997	0.00429	0.00408	8
55698-56497	56097	0.00286	0.00255	5
55798-56597	56197	0.00286	0.00255	5
55898-56697	56297	0.00298	0.00255	5
55998-56797	56397	0.00357	0.00306	6
56098-56897	56497	0.00238	0.00204	4
56198-56997	56597	0.00131	0.00102	2
56298-57097	56697	0.00131	0.00102	2
56398-57197	56797	0.00131	0.00102	2
56498-57297	56897	0.00131	0.00102	2
56598-57397	56997	0.00131	0.00102	2
56698-57497	57097	0.0006	0.00051	1
56798-57597	57197	0	0	0
56898-57697	57297	0	0	0
56998-57797	57397	0	0	0
57098-57897	57497	0.00143	0.00102	2
57198-57997	57597	0.00274	0.00255	5
57298-58124	57697	0.00274	0.00255	5
57398-58224	57797	0.00274	0.00255	5
57498-58324	57897	0.00381	0.00357	7
57598-58424	57997	0.00417	0.00408	8
57698-58527	58124	0.00452	0.00459	9
57798-58631	58224	0.00452	0.00459	9
57898-58731	58324	0.0031	0.00357	7
57998-58831	58424	0.00179	0.00204	4
58125-58931	58527	0.00179	0.00204	4
58225-59031	58631	0.00179	0.00204	4
58325-59131	58731	0.00071	0.00102	2
58425-59231	58831	0.00167	0.00204	4
58528-59331	58931	0.00131	0.00153	3
58632-59431	59031	0.00167	0.00204	4
58732-59531	59131	0.0044	0.00408	8
58832-59631	59231	0.00512	0.00459	9
58932-59731	59331	0.00548	0.0051	10
59032-59831	59431	0.00548	0.0051	10
59132-59931	59531	0.00548	0.0051	10
59232-60031	59631	0.00476	0.00408	8
59332-60131	59731	0.00476	0.00408	8
59432-60231	59831	0.0044	0.00357	7
59532-60331	59931	0.00167	0.00153	3
59632-60431	60031	0.00167	0.00204	4
59732-60531	60131	0.00202	0.00204	4
59832-60641	60231	0.00202	0.00204	4
59932-60741	60331	0.00202	0.00204	4
60032-60841	60431	0.00143	0.00153	3
60132-60941	60531	0.00214	0.00204	4
60232-61041	60641	0.00214	0.00204	4
60332-61141	60741	0.00286	0.00255	5
60432-61241	60841	0.00214	0.00153	3
60532-61341	60941	0.00143	0.00102	2
60642-61441	61041	0.00143	0.00102	2
60742-61541	61141	0.00143	0.00102	2
60842-61641	61241	0.00179	0.00153	3
60942-61741	61341	0.00179	0.00153	3
61042-61841	61441	0.00179	0.00153	3
61142-61941	61541	0.00179	0.00153	3
61242-62041	61641	0.00179	0.00153	3
61342-62141	61741	0.00179	0.00153	3
61442-62241	61841	0.00179	0.00153	3
61542-62341	61941	0.00179	0.00153	3
61642-62441	62041	0.00202	0.00153	3
61742-62543	62141	0.00202	0.00204	4
61842-62643	62241	0.00405	0.00357	7
61942-62743	62341	0.00333	0.00306	6
62042-62843	62441	0.00393	0.00357	7
62142-62943	62543	0.00429	0.00408	8
62242-63043	62643	0.00429	0.00408	8
62342-63145	62743	0.00429	0.00408	8
62442-63245	62843	0.0044	0.00408	8
62544-63345	62943	0.00536	0.00459	9
62644-63445	63043	0.00333	0.00306	6
62744-63545	63145	0.00333	0.00306	6
62844-63645	63245	0.00333	0.00306	6
62944-63745	63345	0.00357	0.00306	6
63044-63845	63445	0.00357	0.00306	6
63146-63945	63545	0.00417	0.00357	7
63246-64045	63645	0.00345	0.00306	6
63346-64145	63745	0.00179	0.00153	3
63446-64501	63845	0.00179	0.00153	3
63546-64601	63945	0.0075	0.00561	11
63646-64701	64045	0.00869	0.00663	13
63746-64801	64145	0.00905	0.00714	14
63846-64901	64501	0.00905	0.00714	14
63946-65001	64601	0.00905	0.00714	14
64046-65101	64701	0.01083	0.00867	17
64146-65201	64801	0.01083	0.00867	17
64502-65301	64901	0.01083	0.00867	17
64602-65401	65001	0.00607	0.00561	11
64702-65501	65101	0.00524	0.0051	10
64802-65601	65201	0.00464	0.00459	9
64902-65701	65301	0.00464	0.00459	9
65002-65801	65401	0.00405	0.00408	8
65102-65901	65501	0.00262	0.00306	6
65202-66001	65601	0.00262	0.00306	6
65302-66101	65701	0.00262	0.00306	6
65402-66201	65801	0.00167	0.00204	4
65502-66301	65901	0.00131	0.00153	3
65602-66401	66001	0.00095	0.00102	2
65702-66501	66101	0.00167	0.00153	3
65802-66601	66201	0.00167	0.00153	3
65902-66701	66301	0.0031	0.00255	5
66002-67185	66401	0.00452	0.00357	7
66102-67285	66501	0.00452	0.00357	7
66202-67385	66601	0.00643	0.0051	10
66302-67485	66701	0.00583	0.00459	9
66402-67585	67185	0.00583	0.00459	9
66502-67685	67285	0.00583	0.00459	9
66602-67785	67385	0.00583	0.00459	9
66702-67885	67485	0.00405	0.00306	6
67186-67985	67585	0.00262	0.00204	4
67286-68085	67685	0.00262	0.00204	4
67386-68185	67785	0.00143	0.00102	2
67486-68285	67885	0.00143	0.00102	2
67586-68385	67985	0.00214	0.00153	3
67686-68485	68085	0.00143	0.00102	2
67786-68585	68185	0.00179	0.00153	3
67886-68685	68285	0.00179	0.00153	3
67986-68805	68385	0.00179	0.00153	3
68086-68905	68485	0.00179	0.00153	3
68186-69005	68585	0.00179	0.00153	3
68286-69105	68685	0.00417	0.00408	8
68386-69219	68805	0.0056	0.0051	10
68486-69319	68905	0.0056	0.0051	10
68586-69425	69005	0.00524	0.00459	9
68705-69526	69105	0.00619	0.00561	11
68806-69626	69219	0.00655	0.00612	12
68906-69726	69319	0.00655	0.00612	12
69006-69826	69425	0.00583	0.00561	11
69106-69926	69526	0.00345	0.00306	6
69220-70026	69626	0.00202	0.00204	4
69320-70126	69726	0.00405	0.00357	7
69426-70226	69826	0.00405	0.00357	7
69527-70326	69926	0.0031	0.00255	5
69627-70431	70026	0.00274	0.00204	4
69727-70531	70126	0.00274	0.00204	4
69827-70631	70226	0.00274	0.00204	4
69927-70732	70326	0.00369	0.00306	6
70027-70840	70431	0.00298	0.00255	5
70127-70940	70531	0.00095	0.00102	2
70227-71040	70631	0.00095	0.00102	2
70327-71144	70732	0.00167	0.00153	3
70432-71244	70840	0.00238	0.00204	4
70532-71344	70940	0.00238	0.00204	4
70632-71445	71040	0.00298	0.00255	5
70733-71546	71144	0.0031	0.00255	5
70841-71646	71244	0.0031	0.00255	5
70941-71746	71344	0.0031	0.00255	5
71041-71848	71445	0.00452	0.00408	8
71145-71963	71546	0.00417	0.00408	8
71245-72063	71646	0.00345	0.00357	7
71345-72163	71746	0.00345	0.00357	7
71446-72263	71848	0.00286	0.00306	6
71547-72363	71963	0.00179	0.00204	4
71647-72463	72063	0.00179	0.00204	4
71747-72563	72163	0.00179	0.00204	4
71849-72663	72263	0.00036	0.00051	1
71964-72763	72363	0.00036	0.00051	1
72064-72863	72463	0.00036	0.00051	1
72164-72963	72563	0.00179	0.00153	3
72264-73063	72663	0.00214	0.00204	4
72364-73163	72763	0.00214	0.00204	4
72464-73263	72863	0.00214	0.00204	4
72564-73363	72963	0.00214	0.00204	4
72664-73463	73063	0.0025	0.00255	5
72764-73563	73163	0.00214	0.00204	4
72864-73663	73263	0.00214	0.00204	4
72964-73763	73363	0.00071	0.00102	2
73064-73863	73463	0.00036	0.00051	1
73164-73963	73563	0.00036	0.00051	1
73264-74063	73663	0.00036	0.00051	1
73364-74163	73763	0.00036	0.00051	1
73464-74263	73863	0	0	0
73564-74363	73963	0	0	0
73664-74463	74063	0	0	0
73764-74563	74163	0	0	0
73864-74665	74263	0	0	0
73964-74765	74363	0	0	0
74064-74865	74463	0.00036	0.00051	1
74164-74965	74563	0.00107	0.00102	2
74264-75065	74665	0.0025	0.00204	4
74364-75165	74765	0.00286	0.00255	5
74464-75266	74865	0.00286	0.00255	5
74564-75366	74965	0.00286	0.00255	5
74666-75466	75065	0.00417	0.00357	7
74766-75566	75165	0.00417	0.00357	7
74866-75666	75266	0.00452	0.00357	7
74966-75766	75366	0.00524	0.00459	9
75066-75866	75466	0.00548	0.0051	10
75166-75966	75566	0.00512	0.00459	9
75267-76066	75666	0.00583	0.0051	10
75367-76166	75766	0.00583	0.0051	10
75467-76267	75866	0.00452	0.00408	8
75567-76367	75966	0.00524	0.00459	9
75667-76467	76066	0.00452	0.00408	8
75767-76567	76166	0.0031	0.00255	5
75867-76667	76267	0.00143	0.00102	2
75967-76767	76367	0.00143	0.00102	2
76067-76867	76467	0.00071	0.00051	1
76167-76967	76567	0.00071	0.00051	1
76268-77067	76667	0.00071	0.00051	1
76368-77167	76767	0	0	0
76468-77267	76867	0	0	0
76568-77367	76967	0.00036	0.00051	1
76668-77467	77067	0.00036	0.00051	1
76768-77567	77167	0.00036	0.00051	1
76868-77667	77267	0.00036	0.00051	1
76968-77767	77367	0.00036	0.00051	1
77068-77867	77467	0.00036	0.00051	1
77168-77967	77567	0.00107	0.00102	2
77268-78067	77667	0.00107	0.00102	2
77368-78175	77767	0.00143	0.00102	2
77468-78275	77867	0.00143	0.00102	2
77568-78375	77967	0.00143	0.00102	2
77668-78475	78067	0.00143	0.00102	2
77768-78575	78175	0.00143	0.00102	2
77868-78675	78275	0.00179	0.00153	3
77968-78777	78375	0.00107	0.00102	2
78068-78877	78475	0.00107	0.00102	2
78176-78977	78575	0.00036	0.00051	1
78276-79077	78675	0.00107	0.00102	2
78376-79177	78777	0.00107	0.00102	2
78476-79277	78877	0.00179	0.00153	3
78576-79377	78977	0.00179	0.00153	3
78676-79477	79077	0.00179	0.00153	3
78778-79577	79177	0.00179	0.00153	3
78878-79677	79277	0.00179	0.00153	3
78978-79777	79377	0.00179	0.00153	3
79078-79877	79477	0.00107	0.00102	2
79178-79977	79577	0.00107	0.00102	2
79278-80077	79677	0.00036	0.00051	1
79378-80177	79777	0.00036	0.00051	1
79478-80277	79877	0.00071	0.00051	1
79578-80377	79977	0.00143	0.00102	2
79678-80477	80077	0.00143	0.00102	2
79778-80577	80177	0.00214	0.00153	3
79878-80677	80277	0.00214	0.00153	3
79978-80777	80377	0.00214	0.00153	3
80078-80892	80477	0.0025	0.00204	4
80178-80992	80577	0.0025	0.00204	4
80278-81092	80677	0.00179	0.00153	3
80378-81199	80777	0.00107	0.00102	2
80478-81299	80892	0.00107	0.00102	2
80578-81399	80992	0.00036	0.00051	1
80678-81499	81092	0.00036	0.00051	1
80778-81599	81199	0.00036	0.00051	1
80893-81699	81299	0	0	0
80993-81815	81399	0	0	0
81093-81918	81499	0.00095	0.00102	2
81200-82018	81599	0.00095	0.00102	2
81300-82118	81699	0.00095	0.00102	2
81400-82218	81815	0.00167	0.00153	3
81500-82318	81918	0.0031	0.00255	5
81600-82418	82018	0.00369	0.00306	6
81700-82518	82118	0.0044	0.00357	7
81816-82618	82218	0.0044	0.00357	7
81919-82718	82318	0.00345	0.00255	5
82019-82818	82418	0.00417	0.00306	6
82119-82918	82518	0.00417	0.00306	6
82219-83024	82618	0.00452	0.00357	7
82319-83124	82718	0.0031	0.00255	5
82419-83224	82818	0.00321	0.00306	6
82519-83324	82918	0.0025	0.00255	5
82619-83424	83024	0.0025	0.00255	5
82719-83524	83124	0.0025	0.00255	5
82819-83624	83224	0.00179	0.00204	4
82919-83730	83324	0.0031	0.00306	6
83025-83833	83424	0.00631	0.0051	10
83125-83933	83524	0.00631	0.0051	10
83225-84033	83624	0.0056	0.00408	8
83325-84135	83730	0.00631	0.00459	9
83425-84235	83833	0.00631	0.00459	9
83525-84335	83933	0.00702	0.0051	10
83625-84435	84033	0.00702	0.0051	10
83731-84535	84135	0.00607	0.00459	9
83834-84636	84235	0.00179	0.00153	3
83934-84736	84335	0.00179	0.00153	3
84034-84836	84435	0.00179	0.00153	3
84136-84936	84535	0.00167	0.00153	3
84236-85036	84636	0.00167	0.00153	3
84336-85136	84736	0.00131	0.00153	3
84436-85237	84836	0.00131	0.00153	3
84536-85337	84936	0.00095	0.00102	2
84637-85437	85036	0.00131	0.00153	3
84737-85537	85136	0.00131	0.00153	3
84837-85637	85237	0.00131	0.00153	3
84937-85756	85337	0.00071	0.00102	2
85037-85862	85437	0.00107	0.00153	3
85137-85963	85537	0.00179	0.00204	4
85238-86063	85637	0.00179	0.00204	4
85338-86163	85756	0.00179	0.00204	4
85438-86263	85862	0.00143	0.00153	3
85538-86364	85963	0.00143	0.00153	3
85638-86472	86063	0.00202	0.00204	4
85757-86583	86163	0.00274	0.00255	5
85863-86683	86263	0.00238	0.00204	4
85964-86783	86364	0.00131	0.00102	2
86064-86883	86472	0.00131	0.00102	2
86164-86983	86583	0.00131	0.00102	2
86264-87083	86683	0.00131	0.00102	2
86365-87183	86783	0.00131	0.00102	2
86473-87283	86883	0.00071	0.00051	1
86584-87383	86983	0.00131	0.00102	2
86684-87483	87083	0.00131	0.00102	2
86784-87583	87183	0.0019	0.00153	3
86884-87683	87283	0.0019	0.00153	3
86984-87783	87383	0.00226	0.00204	4
87084-87883	87483	0.00298	0.00255	5
87184-87989	87583	0.00405	0.00357	7
87284-88089	87683	0.00476	0.00408	8
87384-88189	87783	0.00345	0.00306	6
87484-88289	87883	0.00345	0.00306	6
87584-88389	87989	0.00286	0.00255	5
87684-88489	88089	0.00286	0.00255	5
87784-88589	88189	0.0025	0.00204	4
87884-88689	88289	0.00179	0.00153	3
87990-88789	88389	0.00071	0.00051	1
88090-88889	88489	0.00071	0.00051	1
88190-88989	88589	0.00214	0.00153	3
88290-89089	88689	0.00214	0.00153	3
88390-89189	88789	0.00214	0.00153	3
88490-89289	88889	0.00214	0.00153	3
88590-89389	88989	0.00214	0.00153	3
88690-89489	89089	0.00214	0.00153	3
88790-89589	89189	0.0025	0.00204	4
88890-89689	89289	0.00179	0.00153	3
88990-89789	89389	0.00036	0.00051	1
89090-89889	89489	0.00036	0.00051	1
89190-89989	89589	0.00036	0.00051	1
89290-90089	89689	0.00036	0.00051	1
89390-90189	89789	0.00071	0.00102	2
89490-90289	89889	0.00071	0.00102	2
89590-90389	89989	0.00036	0.00051	1
89690-90489	90089	0.00036	0.00051	1
89790-90589	90189	0.00036	0.00051	1
89890-90689	90289	0.00036	0.00051	1
89990-90789	90389	0.00036	0.00051	1
90090-90889	90489	0.00036	0.00051	1
90190-90989	90589	0	0	0
90290-91089	90689	0	0	0
90390-91189	90789	0	0	0
90490-91289	90889	0	0	0
90590-91389	90989	0	0	0
90690-91489	91089	0	0	0
90790-91589	91189	0	0	0
90890-91689	91289	0	0	0
90990-91789	91389	0	0	0
91090-91889	91489	0	0	0
91190-91989	91589	0	0	0
91290-92089	91689	0	0	0
91390-92189	91789	0	0	0
91490-92289	91889	0	0	0
91590-92389	91989	0	0	0
91690-92489	92089	0	0	0
91790-92589	92189	0	0	0
91890-92689	92289	0	0	0
91990-92792	92389	0	0	0
92090-92892	92489	0	0	0
92190-92992	92589	0	0	0
92290-93092	92689	0.00071	0.00051	1
92390-93192	92792	0.00071	0.00051	1
92490-93292	92892	0.00071	0.00051	1
92590-93392	92992	0.00071	0.00051	1
92690-93492	93092	0.00071	0.00051	1
92793-93592	93192	0.00071	0.00051	1
92893-93692	93292	0.00071	0.00051	1
92993-93795	93392	0.00071	0.00051	1
93093-93895	93492	0	0	0
93193-93995	93592	0	0	0
93293-94095	93692	0	0	0
93393-94195	93795	0.00357	0.00255	5
93493-94295	93895	0.00357	0.00255	5
93593-94395	93995	0.00393	0.00306	6
93693-94495	94095	0.00393	0.00306	6
93796-94595	94195	0.00393	0.00306	6
93896-94695	94295	0.00393	0.00306	6
93996-94795	94395	0.00393	0.00306	6
94096-94895	94495	0.00393	0.00306	6
94196-94995	94595	0.00107	0.00102	2
94296-95095	94695	0.00107	0.00102	2
94396-95195	94795	0.00071	0.00051	1
94496-95295	94895	0.00071	0.00051	1
94596-95431	94995	0.00071	0.00051	1
94696-95531	95095	0.00071	0.00051	1
94796-95631	95195	0.00071	0.00051	1
94896-95731	95295	0.00071	0.00051	1
94996-95831	95431	0	0	0
95096-95931	95531	0	0	0
95196-96031	95631	0	0	0
95296-96131	95731	0.00071	0.00051	1
95432-96231	95831	0.00071	0.00051	1
95532-96331	95931	0.00071	0.00051	1
95632-96431	96031	0.00071	0.00051	1
95732-96531	96131	0.00071	0.00051	1
95832-96631	96231	0.00071	0.00051	1
95932-96731	96331	0.00071	0.00051	1
96032-96831	96431	0.00071	0.00051	1
96132-96931	96531	0	0	0
96232-97031	96631	0	0	0
96332-97131	96731	0	0	0
96432-97231	96831	0	0	0
96532-97331	96931	0	0	0
96632-97431	97031	0	0	0
96732-97531	97131	0.00036	0.00051	1
96832-97631	97231	0.00071	0.00102	2
96932-97731	97331	0.00071	0.00102	2
97032-97831	97431	0.00071	0.00102	2
97132-97931	97531	0.00071	0.00102	2
97232-98032	97631	0.00071	0.00102	2
97332-98132	97731	0.00071	0.00102	2
97432-98232	97831	0.00143	0.00204	4
97532-98332	97931	0.00107	0.00153	3
97632-98432	98032	0.00071	0.00102	2
97732-98532	98132	0.00071	0.00102	2
97832-98632	98232	0.00071	0.00102	2
97932-98732	98332	0.00071	0.00102	2
98033-98832	98432	0.00071	0.00102	2
98133-98932	98532	0.00071	0.00102	2
98233-99032	98632	0	0	0
98333-99132	98732	0	0	0
98433-99232	98832	0	0	0
98533-99332	98932	0	0	0
98633-99432	99032	0	0	0
98733-99532	99132	0	0	0
98833-99632	99232	0	0	0
98933-99732	99332	0	0	0
99033-99832	99432	0	0	0
99133-99932	99532	0.00071	0.00051	1
99233-100032	99632	0.00071	0.00051	1
99333-100132	99732	0.00071	0.00051	1
99433-100232	99832	0.00071	0.00051	1
99533-100332	99932	0.00071	0.00051	1
99633-100432	100032	0.00071	0.00051	1
99733-100532	100132	0.00071	0.00051	1
99833-100632	100232	0.00071	0.00051	1
99933-100732	100332	0	0	0
100033-100832	100432	0	0	0
100133-100932	100532	0	0	0
100233-101032	100632	0	0	0
100333-101132	100732	0	0	0
100433-101232	100832	0	0	0
100533-101332	100932	0.0006	0.00051	1
100633-101432	101032	0.0006	0.00051	1
100733-101532	101132	0.0006	0.00051	1
100833-101632	101232	0.0006	0.00051	1
100933-101732	101332	0.0006	0.00051	1
101033-101832	101432	0.0006	0.00051	1
101133-101932	101532	0.0006	0.00051	1
101233-102032	101632	0.0006	0.00051	1
101333-102136	101732	0.00036	0.00051	1
101433-102236	101832	0.00036	0.00051	1
101533-102336	101932	0.00036	0.00051	1
101633-102436	102032	0.00036	0.00051	1
101733-102536	102136	0.00036	0.00051	1
101833-102636	102236	0.00036	0.00051	1
101933-102736	102336	0.00036	0.00051	1
102033-102836	102436	0.00036	0.00051	1
102137-102936	102536	0	0	0
102237-103036	102636	0	0	0
102337-103136	102736	0	0	0
102437-103238	102836	0	0	0
102537-103338	102936	0	0	0
102637-103438	103036	0	0	0
102737-103538	103136	0	0	0
102837-103638	103238	0	0	0
102937-103738	103338	0.00071	0.00051	1
103037-103838	103438	0.00071	0.00051	1
103137-103938	103538	0.00071	0.00051	1
103239-104038	103638	0.00143	0.00102	2
103339-104138	103738	0.00179	0.00153	3
103439-104238	103838	0.00179	0.00153	3
103539-104338	103938	0.00179	0.00153	3
103639-104438	104038	0.00179	0.00153	3
103739-104538	104138	0.00107	0.00102	2
103839-104638	104238	0.00107	0.00102	2
103939-104738	104338	0.00107	0.00102	2
104039-104838	104438	0.00036	0.00051	1
104139-104938	104538	0	0	0
104239-105038	104638	0	0	0
104339-105138	104738	0	0	0
104439-105238	104838	0	0	0
104539-105338	104938	0	0	0
104639-105438	105038	0	0	0
104739-105538	105138	0	0	0
104839-105638	105238	0	0	0
104939-105738	105338	0	0	0
105039-105838	105438	0	0	0
105139-105938	105538	0	0	0
105239-106038	105638	0	0	0
105339-106138	105738	0	0	0
105439-106238	105838	0	0	0
105539-106338	105938	0	0	0
105639-106438	106038	0	0	0
105739-106538	106138	0	0	0
105839-106638	106238	0	0	0
105939-106738	106338	0	0	0
106039-106838	106438	0	0	0
106139-106938	106538	0	0	0
106239-107038	106638	0	0	0
106339-107138	106738	0	0	0
106439-107238	106838	0	0	0
106539-107338	106938	0	0	0
106639-107438	107038	0	0	0
106739-107538	107138	0	0	0
106839-107638	107238	0	0	0
106939-107738	107338	0	0	0
107039-107838	107438	0	0	0
107139-107938	107538	0.00036	0.00051	1
107239-108038	107638	0.00036	0.00051	1
107339-108138	107738	0.00036	0.00051	1
107439-108238	107838	0.00036	0.00051	1
107539-108338	107938	0.00036	0.00051	1
107639-108438	108038	0.00036	0.00051	1
107739-108538	108138	0.00036	0.00051	1
107839-108638	108238	0.00036	0.00051	1
107939-108738	108338	0	0	0
108039-108838	108438	0	0	0
108139-108938	108538	0	0	0
108239-109038	108638	0	0	0
108339-109138	108738	0	0	0
108439-109238	108838	0	0	0
108539-109338	108938	0	0	0
108639-109438	109038	0	0	0
108739-109538	109138	0	0	0
108839-109638	109238	0	0	0
108939-109738	109338	0	0	0
109039-109838	109438	0	0	0
109139-109938	109538	0	0	0
109239-110038	109638	0	0	0
109339-110138	109738	0	0	0
109439-110238	109838	0	0	0
109539-110338	109938	0	0	0
109639-110438	110038	0	0	0
109739-110538	110138	0	0	0
109839-110638	110238	0	0	0
109939-110738	110338	0	0	0
110039-110838	110438	0	0	0
110139-110938	110538	0	0	0
110239-111038	110638	0	0	0
110339-111138	110738	0	0	0
110439-111238	110838	0	0	0
110539-111338	110938	0	0	0
110639-111438	111038	0	0	0
110739-111538	111138	0	0	0
110839-111638	111238	0	0	0
110939-111738	111338	0	0	0
111039-111838	111438	0	0	0
111139-111969	111538	0	0	0
111239-112069	111638	0	0	0
111339-112169	111738	0	0	0
111439-112269	111838	0	0	0
111539-112369	111969	0	0	0
111639-112469	112069	0	0	0
111739-112569	112169	0	0	0
111839-112669	112269	0	0	0
111970-112770	112369	0	0	0
112070-112870	112469	0	0	0
112170-112970	112569	0	0	0
112270-113070	112669	0	0	0
112370-113170	112770	0	0	0
112470-113270	112870	0	0	0
112570-113370	112970	0	0	0
112670-113470	113070	0.00071	0.00051	1
112771-113570	113170	0.00071	0.00051	1
112871-113670	113270	0.00071	0.00051	1
112971-113770	113370	0.00071	0.00051	1
113071-113870	113470	0.00071	0.00051	1
113171-113970	113570	0.00071	0.00051	1
113271-114070	113670	0.00071	0.00051	1
113371-114170	113770	0.00143	0.00102	2
113471-114270	113870	0.00071	0.00051	1
113571-114370	113970	0.00214	0.00153	3
113671-114470	114070	0.00274	0.00204	4
113771-114570	114170	0.00274	0.00204	4
113871-114670	114270	0.00381	0.00306	6
113971-114770	114370	0.00381	0.00306	6
114071-114870	114470	0.00524	0.00408	8
114171-114970	114570	0.00452	0.00357	7
114271-115070	114670	0.00452	0.00357	7
114371-115170	114770	0.0031	0.00255	5
114471-115270	114870	0.0025	0.00204	4
114571-115370	114970	0.00321	0.00255	5
114671-115470	115070	0.00214	0.00153	3
114771-115570	115170	0.00214	0.00153	3
114871-115670	115270	0.00107	0.00102	2
114971-115770	115370	0.00107	0.00102	2
115071-115870	115470	0.00107	0.00102	2
115171-115970	115570	0.00107	0.00102	2
115271-116070	115670	0.00107	0.00102	2
115371-116170	115770	0.00107	0.00102	2
115471-116270	115870	0.00179	0.00153	3
115571-116370	115970	0.00345	0.00306	6
115671-116470	116070	0.00369	0.00306	6
115771-116570	116170	0.00405	0.00357	7
115871-116670	116270	0.00405	0.00357	7
115971-116770	116370	0.0044	0.00408	8
116071-116870	116470	0.00548	0.0051	10
116171-116971	116570	0.00476	0.00459	9
116271-117072	116670	0.00536	0.0051	10
116371-117172	116770	0.00405	0.00408	8
116471-117272	116870	0.00524	0.0051	10
116571-117372	116971	0.00595	0.00561	11
116671-117554	117072	0.00833	0.00816	16
116771-117668	117172	0.01012	0.01071	21
116871-117768	117272	0.01012	0.01071	21
116972-117868	117372	0.01048	0.01122	22
117073-117968	117554	0.0106	0.01122	22
117173-118068	117668	0.01024	0.01071	21
117273-118168	117768	0.00905	0.00969	19
117373-118271	117868	0.00869	0.00918	18
117555-118373	117968	0.00738	0.00765	15
117669-118648	118068	0.00524	0.00459	9
117769-118748	118168	0.00607	0.0051	10
117869-118848	118271	0.00643	0.0051	10
117969-118948	118373	0.00667	0.00612	12
118069-119048	118648	0.00702	0.00663	13
118169-119148	118748	0.00738	0.00714	14
118272-119248	118848	0.00702	0.00714	14
118374-119348	118948	0.00595	0.00612	12
118649-119448	119048	0.00631	0.00663	13
118749-119548	119148	0.005	0.00561	11
118849-119651	119248	0.00429	0.0051	10
118949-119751	119348	0.00298	0.00357	7
119049-119851	119448	0.00333	0.00357	7
119149-119951	119548	0.0031	0.00306	6
119249-120051	119651	0.00345	0.00306	6
119349-120159	119751	0.00405	0.00357	7
119449-120260	119851	0.00429	0.00357	7
119549-120360	119951	0.00429	0.00357	7
119652-120460	120051	0.00429	0.00357	7
119752-120560	120159	0.00393	0.00306	6
119852-120660	120260	0.00429	0.00408	8
119952-120760	120360	0.00429	0.00408	8
120052-120860	120460	0.00357	0.00357	7
120160-120960	120560	0.00298	0.00306	6
120261-121060	120660	0.00238	0.00255	5
120361-121160	120760	0.00286	0.00306	6
120461-121260	120860	0.00286	0.00306	6
120561-121360	120960	0.00286	0.00306	6
120661-121460	121060	0.00179	0.00153	3
120761-121560	121160	0.00107	0.00102	2
120861-121660	121260	0.00167	0.00153	3
120961-121760	121360	0.00226	0.00204	4
121061-121860	121460	0.00226	0.00204	4
121161-121964	121560	0.00119	0.00102	2
121261-122064	121660	0.00155	0.00153	3
121361-122164	121760	0.00214	0.00204	4
121461-122264	121860	0.00214	0.00204	4
121561-122364	121964	0.00274	0.00255	5
121661-122464	122064	0.00214	0.00204	4
121761-122564	122164	0.00155	0.00153	3
121861-122664	122264	0.00155	0.00153	3
121965-122764	122364	0.00155	0.00153	3
122065-122864	122464	0.00119	0.00102	2
122165-122964	122564	0.00179	0.00153	3
122265-123064	122664	0.00179	0.00153	3
122365-123164	122764	0.00119	0.00102	2
122465-123264	122864	0.00119	0.00102	2
122565-123364	122964	0.00119	0.00102	2
122665-123464	123064	0.00119	0.00102	2
122765-123564	123164	0.0025	0.00204	4
122865-123664	123264	0.0025	0.00204	4
122965-123764	123364	0.00202	0.00153	3
123065-123864	123464	0.00333	0.00255	5
123165-123964	123564	0.00333	0.00255	5
123265-124064	123664	0.00333	0.00255	5
123365-124164	123764	0.00333	0.00255	5
123465-124264	123864	0.00333	0.00255	5
123565-124364	123964	0.00202	0.00153	3
123665-124464	124064	0.00202	0.00153	3
123765-124564	124164	0.00202	0.00204	4
123865-124664	124264	0.00107	0.00153	3
123965-124764	124364	0.00143	0.00204	4
124065-124864	124464	0.00214	0.00255	5
124165-124964	124564	0.00286	0.00306	6
124265-125064	124664	0.00286	0.00306	6
124365-125164	124764	0.00286	0.00306	6
124465-125264	124864	0.00345	0.00357	7
124565-125364	124964	0.00274	0.00255	5
124665-125464	125064	0.0031	0.00306	6
124765-125601	125164	0.00345	0.00306	6
124865-125701	125264	0.0031	0.00306	6
124965-125801	125364	0.00238	0.00255	5
125065-125901	125464	0.00238	0.00255	5
125165-126001	125601	0.00238	0.00255	5
125265-126101	125701	0.00179	0.00204	4
125365-126201	125801	0.00238	0.00255	5
125465-126301	125901	0.00167	0.00153	3
125602-126401	126001	0.00095	0.00102	2
125702-126501	126101	0.00119	0.00102	2
125802-126601	126201	0.0019	0.00153	3
125902-126701	126301	0.00298	0.00255	5
126002-126801	126401	0.00298	0.00255	5
126102-126901	126501	0.00369	0.00306	6
126202-127001	126601	0.00381	0.00306	6
126302-127101	126701	0.00476	0.00408	8
126402-127201	126801	0.00476	0.00408	8
126502-127301	126901	0.0056	0.0051	10
126602-127401	127001	0.00488	0.00459	9
126702-127501	127101	0.00381	0.00357	7
126802-127601	127201	0.00381	0.00357	7
126902-127701	127301	0.0031	0.00306	6
127002-127801	127401	0.00238	0.00255	5
127102-127901	127501	0.00202	0.00204	4
127202-128001	127601	0.00274	0.00255	5
127302-128101	127701	0.00131	0.00102	2
127402-128201	127801	0.0025	0.00204	4
127502-128301	127901	0.0025	0.00204	4
127602-128402	128001	0.00286	0.00255	5
127702-128503	128101	0.00357	0.00306	6
127802-128603	128201	0.00417	0.00357	7
127902-128703	128301	0.00357	0.00306	6
128002-128803	128402	0.00286	0.00255	5
128102-128903	128503	0.00393	0.00357	7
128202-129003	128603	0.0031	0.00306	6
128302-129103	128703	0.00381	0.00408	8
128403-129203	128803	0.00417	0.00459	9
128504-129303	128903	0.00381	0.00459	9
128604-129403	129003	0.00321	0.00408	8
128704-129503	129103	0.00357	0.00459	9
128804-129612	129203	0.00429	0.0051	10
128904-129712	129303	0.00393	0.00459	9
129004-129812	129403	0.00429	0.00459	9
129104-129912	129503	0.00357	0.00357	7
129204-130012	129612	0.00345	0.00306	6
129304-130112	129712	0.00524	0.00408	8
129404-130212	129812	0.0056	0.00459	9
129504-130312	129912	0.00619	0.0051	10
129613-130418	130012	0.00548	0.00459	9
129713-130518	130112	0.00512	0.00459	9
129813-130618	130212	0.0044	0.00408	8
129913-130718	130312	0.00476	0.00459	9
130013-130824	130418	0.00524	0.0051	10
130113-130924	130518	0.00381	0.00408	8
130213-131024	130618	0.00548	0.0051	10
130313-131124	130718	0.00488	0.00459	9
130419-131224	130824	0.00524	0.0051	10
130519-131324	130924	0.0056	0.0051	10
130619-131424	131024	0.00619	0.00561	11
130719-131524	131124	0.00583	0.0051	10
130825-131624	131224	0.00476	0.00408	8
130925-131724	131324	0.00405	0.00357	7
131025-131824	131424	0.00274	0.00255	5
131125-131924	131524	0.0031	0.00255	5
131225-132024	131624	0.00393	0.00306	6
131325-132124	131724	0.00321	0.00255	5
131425-132224	131824	0.00262	0.00204	4
131525-132324	131924	0.00321	0.00255	5
131625-132424	132024	0.00321	0.00255	5
131725-132524	132124	0.00464	0.00357	7
131825-132624	132224	0.00393	0.00306	6
131925-132724	132324	0.00357	0.00306	6
132025-132824	132424	0.00274	0.00255	5
132125-132924	132524	0.00274	0.00255	5
132225-133024	132624	0.00274	0.00255	5
132325-133124	132724	0.00214	0.00204	4
132425-133233	132824	0.00286	0.00255	5
132525-133333	132924	0.00143	0.00153	3
132625-133433	133024	0.00202	0.00204	4
132725-133533	133124	0.0031	0.00255	5
132825-133633	133233	0.00274	0.00204	4
132925-133733	133333	0.00345	0.00255	5
133025-133833	133433	0.00345	0.00255	5
133125-133933	133533	0.00345	0.00255	5
133234-134033	133633	0.00274	0.00204	4
133334-134133	133733	0.00274	0.00204	4
133434-134233	133833	0.00214	0.00153	3
133534-134333	133933	0.00071	0.00051	1
133634-134433	134033	0.00143	0.00102	2
133734-134533	134133	0.00071	0.00051	1
133834-134633	134233	0.00071	0.00051	1
133934-134733	134333	0.00071	0.00051	1
134034-134833	134433	0.00071	0.00051	1
134134-134933	134533	0.00071	0.00051	1
134234-135033	134633	0.00071	0.00051	1
134334-135134	134733	0.00071	0.00051	1
134434-135234	134833	0	0	0
134534-135334	134933	0	0	0
134634-135434	135033	0	0	0
134734-135534	135134	0	0	0
134834-135634	135234	0	0	0
134934-135734	135334	0	0	0
135034-135834	135434	0	0	0
135135-135965	135534	0	0	0
135235-136065	135634	0	0	0
135335-136165	135734	0	0	0
135435-136265	135834	0	0	0
135535-136365	135965	0	0	0
135635-136465	136065	0	0	0
135735-136565	136165	0	0	0
135835-136665	136265	0	0	0
135966-136765	136365	0	0	0
136066-136865	136465	0	0	0
136166-136965	136565	0	0	0
136266-137065	136665	0	0	0
136366-137165	136765	0	0	0
136466-137265	136865	0	0	0
136566-137365	136965	0	0	0
136666-137465	137065	0	0	0
136766-137565	137165	0	0	0
136866-137665	137265	0	0	0
136966-137765	137365	0	0	0
137066-137865	137465	0	0	0
137166-137965	137565	0	0	0
137266-138065	137665	0	0	0
137366-138165	137765	0	0	0
137466-138265	137865	0	0	0
137566-138365	137965	0	0	0
137666-138465	138065	0	0	0
137766-138565	138165	0	0	0
137866-138665	138265	0	0	0
137966-138765	138365	0	0	0
138066-138865	138465	0	0	0
138166-138965	138565	0	0	0
138266-139065	138665	0	0	0
138366-139165	138765	0	0	0
138466-139265	138865	0	0	0
138566-139365	138965	0	0	0
138666-139465	139065	0	0	0
138766-139565	139165	0	0	0
138866-139665	139265	0	0	0
138966-139765	139365	0	0	0
139066-139865	139465	0	0	0
139166-139965	139565	0.00036	0.00051	1
139266-140065	139665	0.00036	0.00051	1
139366-140165	139765	0.00036	0.00051	1
139466-140265	139865	0.00036	0.00051	1
139566-140365	139965	0.00036	0.00051	1
139666-140465	140065	0.00036	0.00051	1
139766-140565	140165	0.00036	0.00051	1
139866-140665	140265	0.00036	0.00051	1
139966-140765	140365	0	0	0
140066-140865	140465	0	0	0
140166-140965	140565	0	0	0
140266-141065	140665	0	0	0
140366-141165	140765	0	0	0
140466-141265	140865	0	0	0
140566-141365	140965	0	0	0
140666-141465	141065	0	0	0
140766-141565	141165	0	0	0
140866-141665	141265	0	0	0
140966-141765	141365	0	0	0
141066-141865	141465	0	0	0
141166-141965	141565	0	0	0
141266-142065	141665	0	0	0
141366-142165	141765	0	0	0
141466-142265	141865	0	0	0
141566-142365	141965	0	0	0
141666-142465	142065	0	0	0
141766-142565	142165	0	0	0
141866-142665	142265	0	0	0
141966-142765	142365	0	0	0
142066-142865	142465	0	0	0
142166-142965	142565	0	0	0
142266-143065	142665	0	0	0
142366-143165	142765	0	0	0
142466-143265	142865	0	0	0
142566-143365	142965	0	0	0
142666-143465	143065	0	0	0
142766-143565	143165	0	0	0
142866-143665	143265	0	0	0
142966-143765	143365	0.00036	0.00051	1
143066-143865	143465	0.00107	0.00102	2
143166-143965	143565	0.00107	0.00102	2
143266-144065	143665	0.00107	0.00102	2
143366-144165	143765	0.00179	0.00153	3
143466-144265	143865	0.00179	0.00153	3
143566-144365	143965	0.00179	0.00153	3
143666-144465	144065	0.00179	0.00153	3
143766-144565	144165	0.00143	0.00102	2
143866-144667	144265	0.00071	0.00051	1
143966-144767	144365	0.00071	0.00051	1
144066-144867	144465	0.00071	0.00051	1
144166-144967	144565	0	0	0
144266-145067	144667	0	0	0
144366-145167	144767	0	0	0
144466-145267	144867	0	0	0
144566-145367	144967	0	0	0
144668-145467	145067	0	0	0
144768-145567	145167	0	0	0
144868-145667	145267	0	0	0
144968-145772	145367	0.00036	0.00051	1
145068-145872	145467	0.00036	0.00051	1
145168-145972	145567	0.00036	0.00051	1
145268-146072	145667	0.00036	0.00051	1
145368-146172	145772	0.00036	0.00051	1
145468-146272	145872	0.00036	0.00051	1
145568-146372	145972	0.00036	0.00051	1
145668-146472	146072	0.00036	0.00051	1
145773-146572	146172	0.0006	0.00051	1
145873-146672	146272	0.0006	0.00051	1
145973-146772	146372	0.0006	0.00051	1
146073-146872	146472	0.0006	0.00051	1
146173-146972	146572	0.0006	0.00051	1
146273-147072	146672	0.0006	0.00051	1
146373-147172	146772	0.0006	0.00051	1
146473-147272	146872	0.0006	0.00051	1
146573-147372	146972	0	0	0
146673-147472	147072	0	0	0
146773-147572	147172	0	0	0
146873-147672	147272	0	0	0
146973-147772	147372	0	0	0
147073-147872	147472	0	0	0
147173-147972	147572	0.00071	0.00051	1
147273-148072	147672	0.00071	0.00051	1
147373-148172	147772	0.00071	0.00051	1
147473-148272	147872	0.00071	0.00051	1
147573-148372	147972	0.00071	0.00051	1
147673-148472	148072	0.00071	0.00051	1
147773-148572	148172	0.00071	0.00051	1
147873-148672	148272	0.00071	0.00051	1
147973-148772	148372	0	0	0
148073-148872	148472	0	0	0
148173-148972	148572	0	0	0
148273-149072	148672	0	0	0
148373-149172	148772	0	0	0
148473-149272	148872	0	0	0
148573-149372	148972	0	0	0
148673-149472	149072	0	0	0
148773-149572	149172	0	0	0
148873-149672	149272	0.00036	0.00051	1
148973-149772	149372	0.00071	0.00102	2
149073-149872	149472	0.00071	0.00102	2
149173-149973	149572	0.00071	0.00102	2
149273-150073	149672	0.00071	0.00102	2
149373-150173	149772	0.00071	0.00102	2
149473-150273	149872	0.00107	0.00153	3
149573-150373	149973	0.00143	0.00204	4
149673-150473	150073	0.00107	0.00153	3
149773-150573	150173	0.00071	0.00102	2
149873-150673	150273	0.00071	0.00102	2
149974-150773	150373	0.00071	0.00102	2
150074-150873	150473	0.00071	0.00102	2
150174-150973	150573	0.00071	0.00102	2
150274-151073	150673	0.00036	0.00051	1
150374-151173	150773	0	0	0
150474-151273	150873	0	0	0
150574-151373	150973	0	0	0
150674-151473	151073	0	0	0
150774-151573	151173	0	0	0
150874-151673	151273	0	0	0
150974-151773	151373	0.00071	0.00051	1
151074-151873	151473	0.00071	0.00051	1
151174-151973	151573	0.00071	0.00051	1
151274-152073	151673	0.00071	0.00051	1
151374-152173	151773	0.00071	0.00051	1
151474-152273	151873	0.00071	0.00051	1
151574-152373	151973	0.00071	0.00051	1
151674-152510	152073	0.00071	0.00051	1
151774-152610	152173	0	0	0
151874-152710	152273	0	0	0
151974-152810	152373	0	0	0
152074-152910	152510	0.00071	0.00051	1
152174-153010	152610	0.00071	0.00051	1
152274-153110	152710	0.00071	0.00051	1
152374-153210	152810	0.00071	0.00051	1
152511-153310	152910	0.00071	0.00051	1
152611-153410	153010	0.00071	0.00051	1
152711-153510	153110	0.00107	0.00102	2
152811-153610	153210	0.00107	0.00102	2
152911-153710	153310	0.00393	0.00306	6
153011-153810	153410	0.00393	0.00306	6
153111-153910	153510	0.00393	0.00306	6
153211-154010	153610	0.00393	0.00306	6
153311-154113	153710	0.00393	0.00306	6
153411-154213	153810	0.00393	0.00306	6
153511-154313	153910	0.00357	0.00255	5
153611-154413	154010	0.00357	0.00255	5
153711-154513	154113	0	0	0
153811-154613	154213	0	0	0
153911-154713	154313	0	0	0
154011-154813	154413	0.00071	0.00051	1
154114-154913	154513	0.00071	0.00051	1
154214-155013	154613	0.00071	0.00051	1
154314-155116	154713	0.00071	0.00051	1
154414-155216	154813	0.00071	0.00051	1
154514-155316	154913	0.00071	0.00051	1
154614-155416	155013	0.00071	0.00051	1
154714-155516	155116	0.00071	0.00051	1
154814-155616	155216	0	0	0
154914-155716	155316	0	0	0
155014-155816	155416	0	0	0
155117-155916	155516	0	0	0
155217-156016	155616	0	0	0
155317-156116	155716	0	0	0
155417-156216	155816	0	0	0
155517-156316	155916	0	0	0
155617-156416	156016	0	0	0
155717-156516	156116	0	0	0
155817-156616	156216	0	0	0
155917-156716	156316	0	0	0
156017-156816	156416	0	0	0
156117-156916	156516	0	0	0
156217-157016	156616	0	0	0
156317-157116	156716	0	0	0
156417-157216	156816	0	0	0
156517-157316	156916	0	0	0
156617-157416	157016	0	0	0
156717-157516	157116	0	0	0
156817-157616	157216	0	0	0
156917-157716	157316	0.00036	0.00051	1
157017-157816	157416	0.00036	0.00051	1
157117-157916	157516	0.00036	0.00051	1
157217-158016	157616	0.00036	0.00051	1
157317-158116	157716	0.00036	0.00051	1
157417-158216	157816	0.00036	0.00051	1
157517-158316	157916	0.00071	0.00102	2
157617-158416	158016	0.00071	0.00102	2
157717-158516	158116	0.00036	0.00051	1
157817-158616	158216	0.00036	0.00051	1
157917-158716	158316	0.00036	0.00051	1
158017-158816	158416	0.00036	0.00051	1
158117-158916	158516	0.00107	0.00102	2
158217-159016	158616	0.0025	0.00204	4
158317-159116	158716	0.00214	0.00153	3
158417-159216	158816	0.00214	0.00153	3
158517-159316	158916	0.00214	0.00153	3
158617-159416	159016	0.00214	0.00153	3
158717-159516	159116	0.00214	0.00153	3
158817-159605	159199	0.00224	0.0016	3
